# Supplementary material for: Outcomes of Veterans Treated in Veterans Affairs Hospitals vs Non–Veterans Affairs Hospitals
Source: JAMA Netw Open. 2023 Dec 1;6(12):e2345898. doi: 10.1001/jamanetworkopen.2023.45898 (PMC10692833; doi:10.1001/jamanetworkopen.2023.45898)
Supplement: Supplement 2. — eTable 1. AMI Patients Less Than 65 Years of Age: Coefficients From IPWRA Models eTable 2. AMI Patients 65 Years and Older: Coefficients From IPWRA Models eTable 3. CABG Patients Less Than 65 Years of Age: Coefficients From IPWRA Models eTable 4. CABG Patients 65 Years and Older: Coefficients From IPWRA Models eTable 5. GI Hemorrhage Patients Less Than 65 Years of Age: Coefficients From IPWRA Models eTable 6. GI Hemorrhage Patients 65 Years and Older: Coefficients From IPWRA Models eTable 7. HF Patients Less Than 65 Years of Age: Coefficients From IPWRA Models eTable 8. HF Patients 65 Years and Older: Coefficients From IPWRA Models eTable 9. Pneumonia Patients Less Than 65 Years of Age: Coefficients From IPWRA Models eTable 10. Pneumonia Patients 65 Years and Older: Coefficients From IPWRA Models eTable 11. Stroke Patients Less Than 65 Years of Age: Coefficients From IPWRA Models eTable 12. Stroke Patients 65 Years and Older: Coefficients From IPWRA Models eTable 13. Balance of Covariates in Mortality Model for AMI eTable 14. Balance of Covariates in Mortality Model for CABG eTable 15. Balance of Covariates in Mortality Model for GI Hemorrhage eTable 16. Balance of Covariates in Mortality Model for HF eTable 17. Balance of Covariates in Mortality Model for Pneumonia eTable 18. Balance of Covariates in Mortality Model for Stroke eTable 19. In-Hospital Mortality: Average Treatment Effects (ATE) and Predicted Probability/Means for VA Hospitals From IPWRA Models eTable 20. Results From IPWRA Models Including Only Nonelective Hospitalizations eTable 21. Results From IPWRA Models With One Observation per Patient and Standard Errors Adjusted for Clustering Within Hospital eTable 22. ICD-9 and ICD-10 Codes for Admitting Condition and Comorbidities [file jamanetwopen-e2345898-s002.xlsx]

## Sheet: Table of Contents
Yoon J, Phibbs CS, Ong MK, et al. Outcomes of veterans treated in Veterans Affairs hospitals vs non-Veterans Affairs hospitals. JAMA Netw Open. 2023;6(12):e2345898. doi:10.1001/jamanetworkopen.2023.45898
eTable 1. AMI Patients Less than 65 Years of Age: Coefficients from IPWRA Models
eTable 2. AMI Patients 65 Years and Older: Coefficients from IPWRA Models
eTable 3. CABG Patients Less Than 65 Years of Age: Coefficients From IPWRA Models
eTable 4. CABG Patients 65 Years and Older: Coefficients From IPWRA Models
eTable 5. GI Hemorrhage Patients Less Than 65 Years of Age: Coefficients From IPWRA Models
eTable 6. GI Hemorrhage Patients 65 Years and Older: Coefficients From IPWRA Models
eTable 7. HF Patients Less Than 65 Years of Age: Coefficients From IPWRA Models
eTable 8. HF Patients 65 Years and Older: Coefficients From IPWRA Models
eTable 9. Pneumonia Patients Less Than 65 Years of Age: Coefficients From IPWRA Models
eTable 10. Pneumonia Patients 65 Years and Older: Coefficients From IPWRA Models
eTable 11. Stroke Patients Less Than 65 Years of Age: Coefficients From IPWRA Models
eTable 12. Stroke Patients 65 Years and Older: Coefficients From IPWRA Models
eTable 13. Balance of Covariates in Mortality Model for AMI
eTable 14. Balance of Covariates in Mortality Model for CABG
eTable 15. Balance of Covariates in Mortality Model for GI Hemorrhage
eTable 16. Balance of Covariates in Mortality Model for HF
eTable 17. Balance of Covariates in Mortality Model for Pneumonia
eTable 18. Balance of Covariates in Mortality Model for Stroke
eTable 19. In-Hospital Mortality: Average Treatment Effects (ATE) and Predicted Probability/Means for VA Hospitals From IPWRA Models
eTable 20. Results From IPWRA Models Including Only Nonelective Hospitalizations
eTable 21. Results From IPWRA Models With One Observation Per Patient and Standard Errors Adjusted for Clustering within Hospital
eTable 22. ICD-9 and ICD-10 Codes for Admitting Condition and Comorbidities

## Sheet: eTable 1
eTable 1. AMI Patients Less than 65 Years of Age: Coefficients from Inverse-Probability-Weighted Regression Adjustment Models
	30-Day Mortality			30-Day Readmission			Length of Stay			Costs
ATE	-0.007			0.037***			0.972***			-0.068***
	(-0.016 - 0.003)			(0.014 - 0.060)			(0.500 - 1.443)			(-0.114 - -0.023)
Predicted probability/mean VA	0.036***			0.188***			3.884***			9.706***
	(0.033 - 0.039)			(0.182 - 0.195)			(3.821 - 3.946)			(9.693 - 9.719)
VARIABLES	Outcomes Non-VA	Outcomes VA	Treatment VA	Outcomes Non-VA	Outcomes VA	Treatment VA	Outcomes Non-VA	Outcomes VA	Treatment VA	Outcomes Non-VA	Outcomes VA	Treatment VA
Age	0.025***	0.023**	0.012***	0.010***	0.006	0.012***	0.030***	0.075***	0.010***	0.003***	0.006**	0.010***
	(0.017 - 0.034)	(0.002 - 0.045)	(0.008 - 0.017)	(0.006 - 0.014)	(-0.007 - 0.018)	(0.008 - 0.016)	(0.021 - 0.038)	(0.041 - 0.109)	(0.007 - 0.014)	(0.001 - 0.005)	(0.000 - 0.012)	(0.007 - 0.014)
Elixhauser_Score	0.058***	0.060**	-0.015***	0.017***	-0.013	-0.017***	0.118***	0.064	-0.018***	0.003	0.014	-0.018***
	(0.043 - 0.072)	(0.012 - 0.108)	(-0.020 - -0.011)	(0.008 - 0.025)	(-0.039 - 0.012)	(-0.021 - -0.013)	(0.082 - 0.154)	(-0.078 - 0.206)	(-0.021 - -0.014)	(-0.003 - 0.009)	(-0.004 - 0.032)	(-0.021 - -0.014)
Divorced/separated/widowed	0.097*	0.344**	0.189***	0.152***	-0.032	0.200***	0.089	-0.417	0.215***	-0.017	-0.046	0.213***
	(-0.003 - 0.197)	(0.071 - 0.617)	(0.130 - 0.249)	(0.098 - 0.206)	(-0.179 - 0.116)	(0.144 - 0.256)	(-0.042 - 0.220)	(-0.940 - 0.107)	(0.167 - 0.264)	(-0.045 - 0.011)	(-0.121 - 0.030)	(0.164 - 0.262)
Single never married	0.008	0.360**	0.185***	0.171***	0.114	0.201***	0.361***	0.694	0.225***	-0.000	0.065	0.222***
	(-0.145 - 0.161)	(0.015 - 0.705)	(0.103 - 0.267)	(0.094 - 0.248)	(-0.081 - 0.309)	(0.125 - 0.278)	(0.154 - 0.569)	(-0.220 - 1.607)	(0.160 - 0.290)	(-0.043 - 0.042)	(-0.038 - 0.168)	(0.156 - 0.287)
Black	-0.075	-0.176	0.017	-0.029	0.157*	0.021	-0.066	-0.267	0.067**	-0.098***	-0.063	0.082***
	(-0.199 - 0.050)	(-0.553 - 0.202)	(-0.051 - 0.085)	(-0.096 - 0.038)	(-0.006 - 0.320)	(-0.043 - 0.086)	(-0.240 - 0.107)	(-0.720 - 0.186)	(0.011 - 0.123)	(-0.135 - -0.061)	(-0.150 - 0.024)	(0.025 - 0.138)
Hispanic	-0.129	0.082	-0.018	0.030	-0.037	0.014	0.070	-0.029	-0.025	0.085***	0.073	-0.010
	(-0.363 - 0.104)	(-0.355 - 0.518)	(-0.139 - 0.102)	(-0.087 - 0.146)	(-0.316 - 0.241)	(-0.102 - 0.130)	(-0.171 - 0.311)	(-0.588 - 0.530)	(-0.111 - 0.061)	(0.030 - 0.139)	(-0.043 - 0.189)	(-0.097 - 0.078)
VA priority group 1-2	0.023	0.376	0.154***	0.014	-0.198*	0.158***	-0.093	0.622**	0.181***	-0.009	0.007	0.171***
	(-0.115 - 0.161)	(-0.079 - 0.831)	(0.072 - 0.237)	(-0.059 - 0.086)	(-0.422 - 0.027)	(0.081 - 0.235)	(-0.267 - 0.081)	(0.096 - 1.148)	(0.114 - 0.248)	(-0.046 - 0.028)	(-0.110 - 0.123)	(0.104 - 0.238)
VA priority group 3-4	0.075	0.403*	0.144***	0.067	-0.245**	0.148***	0.175*	0.847*	0.134***	0.002	0.010	0.124***
	(-0.075 - 0.226)	(-0.064 - 0.870)	(0.054 - 0.234)	(-0.014 - 0.148)	(-0.480 - -0.010)	(0.064 - 0.232)	(-0.031 - 0.382)	(-0.016 - 1.710)	(0.060 - 0.208)	(-0.041 - 0.044)	(-0.114 - 0.133)	(0.050 - 0.199)
VA priority group 5-6	0.002	0.160	0.149***	0.042	-0.098	0.136***	0.040	0.771***	0.162***	0.034*	0.029	0.154***
	(-0.133 - 0.137)	(-0.259 - 0.580)	(0.070 - 0.228)	(-0.028 - 0.112)	(-0.314 - 0.119)	(0.063 - 0.210)	(-0.132 - 0.213)	(0.213 - 1.328)	(0.098 - 0.226)	(-0.002 - 0.070)	(-0.082 - 0.140)	(0.089 - 0.218)
Any mental health condition	-0.040	-0.041		0.205***	-0.063		0.479***	0.600*		-0.022	0.025
	(-0.161 - 0.081)	(-0.350 - 0.268)		(0.145 - 0.265)	(-0.231 - 0.104)		(0.296 - 0.663)	(-0.105 - 1.306)		(-0.057 - 0.012)	(-0.065 - 0.116)
Non-elective admission	0.069	0.092		0.142***	-0.253		0.397***	-1.502*		-0.036*	-0.204*
	(-0.087 - 0.224)	(-0.491 - 0.676)		(0.052 - 0.232)	(-0.651 - 0.144)		(0.193 - 0.601)	(-3.099 - 0.095)		(-0.074 - 0.003)	(-0.434 - 0.027)
Area median income	-0.000**	-0.000	-0.125***	0.000	0.000	-0.100***	-0.000*	0.000	-0.043***	0.000***	0.000***	-0.034**
	(-0.000 - -0.000)	(-0.000 - 0.000)	(-0.163 - -0.087)	(-0.000 - 0.000)	(-0.000 - 0.000)	(-0.135 - -0.065)	(-0.000 - 0.000)	(-0.000 - 0.000)	(-0.070 - -0.016)	(0.000 - 0.000)	(0.000 - 0.000)	(-0.061 - -0.007)
Heart failure	-0.245**	0.003		0.137*	0.635**		2.597***	7.353		0.194***	0.621*
	(-0.471 - -0.019)	(-1.037 - 1.043)		(-0.006 - 0.280)	(0.006 - 1.263)		(1.668 - 3.526)	(-2.001 - 16.707)		(0.092 - 0.295)	(-0.037 - 1.280)
Cardiac arrhythmias	-0.007	0.354**		-0.061*	0.284***		0.783***	1.865***		0.180***	0.175**
	(-0.125 - 0.110)	(0.031 - 0.676)		(-0.132 - 0.009)	(0.070 - 0.497)		(0.535 - 1.032)	(0.894 - 2.835)		(0.138 - 0.222)	(0.036 - 0.313)
Neurological disorders	0.038	-0.089		0.096	0.154		0.441*	0.099		0.043	0.067
	(-0.162 - 0.238)	(-0.765 - 0.586)		(-0.028 - 0.221)	(-0.238 - 0.547)		(-0.046 - 0.928)	(-1.430 - 1.628)		(-0.031 - 0.116)	(-0.153 - 0.287)
COPD	-0.124**	-0.036		0.111***	0.240**		0.161	-0.465		-0.011	-0.099*
	(-0.241 - -0.007)	(-0.379 - 0.308)		(0.045 - 0.177)	(0.051 - 0.429)		(-0.047 - 0.369)	(-1.037 - 0.107)		(-0.051 - 0.028)	(-0.204 - 0.005)
Diabetes w/o chronic complications	0.117**	0.262*		0.183***	0.095		0.295***	-0.140		-0.002	0.007
	(0.011 - 0.222)	(-0.018 - 0.542)		(0.126 - 0.240)	(-0.061 - 0.251)		(0.155 - 0.436)	(-0.559 - 0.278)		(-0.032 - 0.028)	(-0.070 - 0.084)
Diabetes w/ chronic complications	-0.025	-0.144		0.274***	0.184*		0.634***	1.289**		0.058**	0.175**
	(-0.181 - 0.132)	(-0.653 - 0.365)		(0.193 - 0.355)	(-0.029 - 0.397)		(0.383 - 0.885)	(0.163 - 2.415)		(0.012 - 0.105)	(0.037 - 0.313)
Hypothyroidism	-0.290**	-0.429		-0.012	0.060		-0.315**	-0.899***		-0.076**	-0.237***
	(-0.537 - -0.044)	(-0.944 - 0.087)		(-0.123 - 0.099)	(-0.211 - 0.330)		(-0.579 - -0.050)	(-1.544 - -0.254)		(-0.134 - -0.017)	(-0.404 - -0.070)
Renal failure	-0.100	-0.069		0.179***	0.140		0.214	0.386		-0.067**	0.031
	(-0.253 - 0.052)	(-0.519 - 0.380)		(0.090 - 0.267)	(-0.085 - 0.365)		(-0.109 - 0.536)	(-0.848 - 1.619)		(-0.119 - -0.015)	(-0.107 - 0.170)
Liver disease	-0.443***	-1.122***		-0.038	0.138		-1.259***	-0.964		-0.078	-0.042
	(-0.728 - -0.158)	(-1.879 - -0.365)		(-0.208 - 0.133)	(-0.281 - 0.557)		(-1.859 - -0.659)	(-2.774 - 0.846)		(-0.182 - 0.026)	(-0.275 - 0.192)
Coagulopathy	0.031	-0.171		0.002	-0.399**		2.650***	1.576		0.390***	0.221*
	(-0.136 - 0.197)	(-0.844 - 0.501)		(-0.113 - 0.118)	(-0.791 - -0.007)		(2.125 - 3.175)	(-0.373 - 3.526)		(0.320 - 0.459)	(-0.013 - 0.455)
Obesity	0.137**	-0.145		0.024	0.111		0.607***	0.401		0.068***	0.093
	(0.005 - 0.270)	(-0.561 - 0.271)		(-0.049 - 0.096)	(-0.123 - 0.345)		(0.406 - 0.809)	(-0.401 - 1.202)		(0.029 - 0.107)	(-0.039 - 0.224)
Fluid and electrolyte disorders	0.356***	-0.001		0.031	0.339***		1.681***	2.476***		0.271***	0.267***
	(0.229 - 0.482)	(-0.432 - 0.430)		(-0.047 - 0.110)	(0.101 - 0.576)		(1.387 - 1.974)	(1.351 - 3.601)		(0.224 - 0.319)	(0.111 - 0.422)
Deficiency anemias	0.237***	-0.128		0.146***	0.291**		1.273***	1.922**		0.095***	0.172**
	(0.089 - 0.385)	(-0.539 - 0.283)		(0.059 - 0.233)	(0.050 - 0.531)		(0.955 - 1.591)	(0.334 - 3.511)		(0.044 - 0.146)	(0.037 - 0.306)
Hypertension	-0.199***	-0.195		-0.029	-0.050		-0.442***	-0.745**		-0.023	-0.083*
	(-0.297 - -0.101)	(-0.446 - 0.056)		(-0.084 - 0.026)	(-0.214 - 0.114)		(-0.588 - -0.295)	(-1.360 - -0.130)		(-0.050 - 0.005)	(-0.171 - 0.004)
Valvular disease							0.193	30.588		-0.013	1.228**
							(-0.950 - 1.337)	(-17.370 - 78.545)		(-0.174 - 0.147)	(0.068 - 2.388)
Peripheral vascular disease							0.222	0.519		0.058**	-0.046
							(-0.046 - 0.490)	(-0.894 - 1.933)		(0.012 - 0.105)	(-0.186 - 0.093)
Lymphoma							-0.732	-2.337**		-0.152	-0.162
							(-2.356 - 0.892)	(-4.542 - -0.133)		(-0.376 - 0.072)	(-0.489 - 0.166)
Metastatic cancer							-2.501***	-1.057		-0.333***	0.158
							(-3.584 - -1.417)	(-4.106 - 1.993)		(-0.516 - -0.150)	(-0.213 - 0.529)
Solid tumor w/o metastasis							-0.783**	-0.519		-0.107	0.069
							(-1.398 - -0.167)	(-1.699 - 0.660)		(-0.239 - 0.025)	(-0.213 - 0.351)
Rheumatoid arthritis							-0.086	0.146		0.011	0.077
							(-0.507 - 0.334)	(-1.612 - 1.903)		(-0.086 - 0.107)	(-0.368 - 0.523)
Weight loss							4.450***	2.216		0.379***	0.053
							(3.204 - 5.696)	(-2.251 - 6.682)		(0.253 - 0.504)	(-0.743 - 0.849)
Chronic blood loss anemia							2.665***	4.578		0.326***	0.541*
							(0.797 - 4.533)	(-1.942 - 11.098)		(0.114 - 0.538)	(-0.068 - 1.151)
Female			0.054			0.019			-0.027			-0.035
			(-0.090 - 0.198)			(-0.117 - 0.154)			(-0.149 - 0.095)			(-0.158 - 0.088)
Substance use disorder			-0.082**			-0.081**			-0.153***			-0.151***
			(-0.163 - -0.002)			(-0.157 - -0.005)			(-0.218 - -0.088)			(-0.217 - -0.086)
PTSD			0.328***			0.348***			0.357***			0.359***
			(0.215 - 0.441)			(0.242 - 0.455)			(0.266 - 0.448)			(0.267 - 0.450)
Post-Choice Act			-0.106***			-0.098***			-0.109***			-0.118***
			(-0.158 - -0.055)			(-0.146 - -0.049)			(-0.151 - -0.067)			(-0.161 - -0.076)
Distance to VA hospital			-0.387***			-0.371***			-0.341***			-0.342***
			(-0.413 - -0.360)			(-0.396 - -0.346)			(-0.363 - -0.320)			(-0.364 - -0.320)
Urban			-0.253***			-0.199***			-0.160***			-0.150***
			(-0.320 - -0.185)			(-0.263 - -0.135)			(-0.217 - -0.103)			(-0.207 - -0.093)
East region			0.100**			-0.075			-0.263***			-0.295***
			(0.001 - 0.199)			(-0.167 - 0.017)			(-0.322 - -0.205)			(-0.355 - -0.236)
South region			0.043			0.039			-0.140***			-0.165***
			(-0.047 - 0.133)			(-0.051 - 0.129)			(-0.197 - -0.082)			(-0.223 - -0.108)
Midwest region			0.380***			0.380***			0.195***			0.162***
			(0.280 - 0.479)			(0.281 - 0.479)			(0.125 - 0.266)			(0.091 - 0.232)
Observations	15,105	15,105	15,105	17,627	17,627	17,627	22,681	22,681	22,681	22,057	22,057	22,057
Robust ci in parentheses
*** p<0.01, ** p<0.05, * p<0.1

## Sheet: eTable 2
eTable 2. AMI Patients 65 Years and Older: Coefficients from Inverse-Probability-Weighted Regression Adjustment Models
	30-Day Mortality			30-Day Readmission			Length of Stay			Costs
ATE	0.012			0.001			1.412***			0.207***
	(-0.009 - 0.033)			(-0.022 - 0.025)			(1.086 - 1.737)			(0.165 - 0.249)
Predicted probability/mean VA	0.117***			0.245***			4.666***			9.534***
	(0.114 - 0.120)			(0.241 - 0.248)			(4.629 - 4.703)			(9.526 - 9.542)
VARIABLES	Outcomes Non-VA	Outcomes VA	Treatment VA	Outcomes Non-VA	Outcomes VA	Treatment VA	Outcomes Non-VA	Outcomes VA	Treatment VA	Outcomes Non-VA	Outcomes VA	Treatment VA
Age	0.032***	0.043***	-0.010***	0.002***	-0.007	-0.009***	-0.021***	-0.014	-0.010***	-0.026***	-0.006***	-0.010***
	(0.030 - 0.034)	(0.033 - 0.053)	(-0.012 - -0.008)	(0.001 - 0.004)	(-0.016 - 0.002)	(-0.011 - -0.007)	(-0.025 - -0.016)	(-0.047 - 0.019)	(-0.011 - -0.008)	(-0.027 - -0.025)	(-0.011 - -0.002)	(-0.011 - -0.008)
Elixhauser_Score	0.039***	0.018	-0.016***	0.013***	-0.016	-0.019***	0.135***	0.499***	-0.020***	-0.000	0.036***	-0.020***
	(0.031 - 0.046)	(-0.054 - 0.089)	(-0.019 - -0.014)	(0.008 - 0.017)	(-0.056 - 0.024)	(-0.022 - -0.017)	(0.118 - 0.153)	(0.178 - 0.821)	(-0.022 - -0.018)	(-0.003 - 0.003)	(0.013 - 0.060)	(-0.022 - -0.017)
Divorced/separated/widowed	-0.043**	-0.113	0.281***	0.038***	-0.037	0.291***	0.206***	0.344	0.292***	-0.015*	-0.004	0.290***
	(-0.081 - -0.006)	(-0.276 - 0.050)	(0.243 - 0.319)	(0.011 - 0.065)	(-0.158 - 0.084)	(0.255 - 0.327)	(0.127 - 0.285)	(-0.239 - 0.928)	(0.261 - 0.323)	(-0.032 - 0.003)	(-0.075 - 0.067)	(0.259 - 0.322)
Single never married	0.059	-0.008	0.236***	0.075**	0.017	0.260***	0.331***	0.744	0.267***	-0.008	0.086	0.273***
	(-0.029 - 0.147)	(-0.275 - 0.260)	(0.160 - 0.312)	(0.015 - 0.135)	(-0.176 - 0.210)	(0.189 - 0.330)	(0.151 - 0.511)	(-0.173 - 1.661)	(0.207 - 0.326)	(-0.046 - 0.031)	(-0.017 - 0.189)	(0.213 - 0.333)
Black	-0.148***	-0.328***	0.141***	0.014	-0.033	0.161***	-0.080	0.519	0.140***	-0.017	0.062	0.157***
	(-0.227 - -0.069)	(-0.549 - -0.107)	(0.078 - 0.205)	(-0.040 - 0.067)	(-0.197 - 0.130)	(0.102 - 0.221)	(-0.231 - 0.070)	(-0.379 - 1.418)	(0.090 - 0.190)	(-0.050 - 0.016)	(-0.034 - 0.158)	(0.106 - 0.208)
Hispanic	-0.136**	-0.226	0.145***	0.068*	-0.353***	0.177***	0.213**	0.069	0.064*	0.159***	0.015	0.087**
	(-0.249 - -0.022)	(-0.678 - 0.226)	(0.050 - 0.240)	(-0.012 - 0.149)	(-0.620 - -0.085)	(0.084 - 0.270)	(0.019 - 0.407)	(-0.670 - 0.807)	(-0.001 - 0.130)	(0.120 - 0.199)	(-0.143 - 0.173)	(0.021 - 0.154)
VA priority group 1-2	0.040*	0.047	0.658***	0.022	0.011	0.676***	-0.212***	-0.576*	0.669***	-0.044***	-0.004	0.666***
	(-0.006 - 0.086)	(-0.188 - 0.281)	(0.604 - 0.712)	(-0.011 - 0.056)	(-0.174 - 0.197)	(0.625 - 0.727)	(-0.307 - -0.116)	(-1.246 - 0.094)	(0.625 - 0.712)	(-0.065 - -0.023)	(-0.111 - 0.102)	(0.622 - 0.710)
VA priority group 3-4	0.070***	0.191	0.512***	0.012	-0.049	0.523***	-0.072	0.205	0.497***	-0.027**	0.031	0.501***
	(0.021 - 0.118)	(-0.061 - 0.444)	(0.455 - 0.570)	(-0.025 - 0.048)	(-0.252 - 0.153)	(0.469 - 0.576)	(-0.173 - 0.028)	(-0.679 - 1.089)	(0.450 - 0.544)	(-0.049 - -0.004)	(-0.084 - 0.146)	(0.453 - 0.549)
VA priority group 5-6	0.009	0.103	0.594***	0.039**	-0.054	0.593***	0.038	-0.488	0.581***	0.015	-0.033	0.579***
	(-0.036 - 0.054)	(-0.122 - 0.327)	(0.542 - 0.646)	(0.007 - 0.071)	(-0.233 - 0.126)	(0.544 - 0.641)	(-0.057 - 0.133)	(-1.181 - 0.206)	(0.539 - 0.623)	(-0.005 - 0.036)	(-0.138 - 0.072)	(0.537 - 0.622)
Any mental health condition	0.019	-0.128		0.100***	0.047		0.536***	1.010**		-0.020*	0.125**
	(-0.038 - 0.075)	(-0.412 - 0.157)		(0.062 - 0.139)	(-0.157 - 0.250)		(0.416 - 0.656)	(0.126 - 1.894)		(-0.044 - 0.003)	(0.023 - 0.227)
Non-elective admission	0.051*	0.036		0.063***	0.175		0.186***	-0.951		-0.099***	-0.251***
	(-0.003 - 0.104)	(-0.358 - 0.431)		(0.022 - 0.104)	(-0.121 - 0.471)		(0.062 - 0.309)	(-2.292 - 0.391)		(-0.121 - -0.076)	(-0.416 - -0.086)
Area median income	-0.000***	0.000	-0.117***	0.000**	-0.000	-0.091***	-0.000	0.000	-0.050***	0.000***	0.000***	-0.043***
	(-0.000 - -0.000)	(-0.000 - 0.000)	(-0.139 - -0.096)	(0.000 - 0.000)	(-0.000 - 0.000)	(-0.112 - -0.071)	(-0.000 - 0.000)	(-0.000 - 0.000)	(-0.067 - -0.033)	(0.000 - 0.000)	(0.000 - 0.000)	(-0.059 - -0.026)
Heart failure	-0.098**	0.280		0.045	0.440		1.816***	2.413		0.184***	0.407*
	(-0.190 - -0.007)	(-0.486 - 1.045)		(-0.021 - 0.111)	(-0.100 - 0.980)		(1.443 - 2.189)	(-2.323 - 7.149)		(0.139 - 0.230)	(-0.008 - 0.822)
Valvular disease	0.039	-0.069		-0.012	-0.391		-0.015	-0.111		0.033	-0.156
	(-0.076 - 0.154)	(-1.015 - 0.877)		(-0.109 - 0.084)	(-1.122 - 0.340)		(-0.468 - 0.439)	(-7.038 - 6.816)		(-0.028 - 0.094)	(-0.592 - 0.281)
Peripheral vascular disease	-0.011	0.211		0.036**	-0.078		-0.042	-0.546		0.066***	-0.021
	(-0.058 - 0.037)	(-0.125 - 0.546)		(0.003 - 0.070)	(-0.270 - 0.115)		(-0.147 - 0.063)	(-1.560 - 0.467)		(0.045 - 0.087)	(-0.127 - 0.085)
Cardiac arrhythmias	-0.076***	-0.094		-0.031*	0.231*		0.613***	-0.845		0.191***	-0.023
	(-0.127 - -0.025)	(-0.490 - 0.301)		(-0.065 - 0.002)	(-0.019 - 0.481)		(0.498 - 0.728)	(-2.398 - 0.708)		(0.169 - 0.212)	(-0.170 - 0.123)
Neurological disorders	0.047	0.113		-0.052**	-0.109		-0.317***	-2.596**		-0.014	-0.269***
	(-0.022 - 0.117)	(-0.395 - 0.621)		(-0.102 - -0.001)	(-0.508 - 0.289)		(-0.494 - -0.140)	(-4.758 - -0.435)		(-0.045 - 0.018)	(-0.456 - -0.081)
COPD	-0.028	0.013		0.100***	0.171		0.084	-2.288***		0.015	-0.134**
	(-0.072 - 0.016)	(-0.280 - 0.307)		(0.069 - 0.131)	(-0.039 - 0.380)		(-0.018 - 0.185)	(-3.448 - -1.128)		(-0.004 - 0.035)	(-0.247 - -0.020)
Diabetes w/o chronic complications	-0.006	-0.100		0.122***	0.003		0.093**	-0.154		-0.048***	-0.037
	(-0.046 - 0.033)	(-0.277 - 0.078)		(0.095 - 0.150)	(-0.141 - 0.147)		(0.018 - 0.169)	(-0.683 - 0.375)		(-0.065 - -0.030)	(-0.124 - 0.051)
Diabetes w/ chronic complications	-0.057**	0.128		0.183***	0.118		0.335***	0.377		0.042***	0.093*
	(-0.111 - -0.003)	(-0.138 - 0.394)		(0.146 - 0.221)	(-0.060 - 0.297)		(0.212 - 0.457)	(-0.362 - 1.115)		(0.018 - 0.065)	(-0.013 - 0.199)
Hypothyroidism	-0.070***	-0.334**		-0.039**	0.158		-0.245***	-0.924**		-0.053***	-0.189***
	(-0.121 - -0.018)	(-0.598 - -0.070)		(-0.076 - -0.001)	(-0.054 - 0.370)		(-0.347 - -0.144)	(-1.668 - -0.180)		(-0.077 - -0.030)	(-0.300 - -0.077)
Renal failure	-0.042	-0.040		0.053***	0.196		-0.055	-1.810**		-0.032***	-0.077
	(-0.096 - 0.012)	(-0.429 - 0.350)		(0.017 - 0.090)	(-0.059 - 0.451)		(-0.183 - 0.074)	(-3.486 - -0.134)		(-0.055 - -0.008)	(-0.224 - 0.071)
Liver disease	-0.231***	0.075		-0.072	0.440		-1.184***	-3.299		0.015	-0.023
	(-0.391 - -0.070)	(-0.827 - 0.978)		(-0.185 - 0.041)	(-0.148 - 1.027)		(-1.636 - -0.732)	(-7.316 - 0.718)		(-0.054 - 0.084)	(-0.407 - 0.362)
Lymphoma	-0.214**	-0.377		0.006	0.377		-0.999***	-5.239***		0.028	-0.525***
	(-0.397 - -0.032)	(-1.325 - 0.572)		(-0.130 - 0.142)	(-0.248 - 1.001)		(-1.446 - -0.553)	(-8.386 - -2.092)		(-0.049 - 0.106)	(-0.924 - -0.126)
Metastatic cancer	0.207**	0.447		-0.114*	0.218		-2.052***	-5.561***		-0.154***	-0.735***
	(0.048 - 0.367)	(-0.529 - 1.422)		(-0.238 - 0.009)	(-0.430 - 0.866)		(-2.424 - -1.680)	(-8.290 - -2.831)		(-0.225 - -0.082)	(-1.097 - -0.372)
Solid tumor w/o metastasis	0.044	0.325		-0.015	0.297*		-0.664***	-1.638		-0.049**	-0.204*
	(-0.054 - 0.142)	(-0.227 - 0.878)		(-0.091 - 0.060)	(-0.031 - 0.625)		(-0.878 - -0.449)	(-3.594 - 0.319)		(-0.094 - -0.003)	(-0.411 - 0.004)
Rheumatoid arthritis	0.037	-0.073		0.129***	-0.204		-0.188*	-1.258***		-0.010	-0.265*
	(-0.081 - 0.155)	(-0.643 - 0.498)		(0.045 - 0.212)	(-0.673 - 0.265)		(-0.396 - 0.019)	(-1.928 - -0.588)		(-0.063 - 0.042)	(-0.552 - 0.022)
Coagulopathy	-0.071**	0.136		-0.029	-0.114		1.885***	-0.613		0.391***	0.094
	(-0.136 - -0.007)	(-0.497 - 0.769)		(-0.077 - 0.019)	(-0.467 - 0.239)		(1.684 - 2.087)	(-2.485 - 1.260)		(0.360 - 0.423)	(-0.087 - 0.276)
Obesity	0.046	0.136		0.024	-0.030		0.878***	2.170***		0.095***	0.229***
	(-0.022 - 0.114)	(-0.288 - 0.561)		(-0.020 - 0.067)	(-0.294 - 0.235)		(0.743 - 1.013)	(0.685 - 3.655)		(0.069 - 0.121)	(0.076 - 0.381)
Weight loss	0.070	0.309		0.010	-0.098		3.076***	1.285		0.286***	0.167
	(-0.028 - 0.168)	(-0.326 - 0.944)		(-0.068 - 0.088)	(-0.582 - 0.386)		(2.617 - 3.534)	(-2.346 - 4.915)		(0.235 - 0.337)	(-0.134 - 0.467)
Fluid and electrolyte disorders	0.294***	0.222		-0.032*	0.118		1.595***	0.333		0.255***	0.140*
	(0.240 - 0.347)	(-0.184 - 0.627)		(-0.069 - 0.005)	(-0.154 - 0.391)		(1.456 - 1.735)	(-1.613 - 2.279)		(0.231 - 0.279)	(-0.021 - 0.300)
Chronic blood loss anemia	0.216**	0.696**		0.192***	0.007		2.012***	3.563**		0.267***	0.424**
	(0.043 - 0.388)	(0.058 - 1.334)		(0.056 - 0.327)	(-0.561 - 0.574)		(1.563 - 2.462)	(0.830 - 6.297)		(0.180 - 0.353)	(0.076 - 0.771)
Deficiency anemias	0.078***	0.009		0.123***	0.125		0.847***	1.294***		0.066***	0.184***
	(0.033 - 0.123)	(-0.244 - 0.262)		(0.091 - 0.156)	(-0.078 - 0.328)		(0.738 - 0.956)	(0.483 - 2.106)		(0.046 - 0.087)	(0.068 - 0.301)
Hypertension	-0.270***	-0.264***		-0.045***	0.017		-0.526***	-1.445***		-0.036***	-0.136***
	(-0.306 - -0.234)	(-0.444 - -0.084)		(-0.073 - -0.018)	(-0.146 - 0.181)		(-0.610 - -0.441)	(-2.149 - -0.740)		(-0.053 - -0.019)	(-0.221 - -0.051)
Substance use disorder			-0.155***			-0.167***			-0.153***			-0.156***
			(-0.246 - -0.065)			(-0.253 - -0.081)			(-0.223 - -0.083)			(-0.226 - -0.085)
PTSD			0.387***			0.429***			0.371***			0.377***
			(0.291 - 0.483)			(0.339 - 0.519)			(0.294 - 0.447)			(0.300 - 0.455)
Female			0.019			0.011			-0.022			-0.029
			(-0.133 - 0.170)			(-0.132 - 0.154)			(-0.145 - 0.102)			(-0.153 - 0.095)
Post-Choice Act			-0.023			-0.018			-0.032**			-0.040***
			(-0.057 - 0.012)			(-0.050 - 0.014)			(-0.060 - -0.004)			(-0.068 - -0.012)
Distance to VA hospital			-0.413***			-0.404***			-0.383***			-0.385***
			(-0.432 - -0.394)			(-0.421 - -0.386)			(-0.399 - -0.368)			(-0.401 - -0.370)
Urban			-0.399***			-0.341***			-0.305***			-0.303***
			(-0.445 - -0.354)			(-0.384 - -0.299)			(-0.344 - -0.267)			(-0.342 - -0.265)
East region			0.044			-0.141***			-0.193***			-0.236***
			(-0.022 - 0.110)			(-0.203 - -0.078)			(-0.231 - -0.155)			(-0.275 - -0.198)
South region			-0.018			-0.019			-0.049**			-0.082***
			(-0.080 - 0.043)			(-0.081 - 0.043)			(-0.088 - -0.009)			(-0.123 - -0.042)
Midwest region			0.075**			0.085**			0.043*			0.007
Observations	47,288	47,288	47,288	57,713	57,713	57,713	74,138	74,138	74,138	71,609	71,609	71,609
Robust ci in parentheses
*** p<0.01, ** p<0.05, * p<0.1

## Sheet: eTable 3
eTable 3. CABG Patients Less than 65 Years of Age: Coefficients from Inverse-Probability-Weighted Regression Adjustment Models
	30-Day Readmission			Length of Stay			Costs
ATE	-0.035***			2.306***			0.315***
	(-0.060 - -0.011)			(1.771 - 2.841)			(0.277 - 0.352)
Predicted probability/mean VA	0.141***			8.634***			10.661***
	(0.129 - 0.153)			(8.476 - 8.791)			(10.646 - 10.676)
VARIABLES	Outcomes Non-VA	Outcomes VA	Treatment VA	Outcomes Non-VA	Outcomes VA	Treatment VA	Outcomes Non-VA	Outcomes VA	Treatment VA
Age	-0.000	0.001	0.007*	0.058***	0.160***	0.009***	0.004**	0.007**	0.010***
	(-0.010 - 0.010)	(-0.023 - 0.024)	(-0.001 - 0.015)	(0.031 - 0.085)	(0.086 - 0.233)	(0.003 - 0.016)	(0.001 - 0.006)	(0.001 - 0.013)	(0.003 - 0.017)
Elixhauser_Score	0.010	-0.009	-0.031***	0.290***	0.195**	-0.032***	0.013***	0.015***	-0.032***
	(-0.003 - 0.023)	(-0.039 - 0.022)	(-0.038 - -0.024)	(0.223 - 0.356)	(0.034 - 0.355)	(-0.038 - -0.026)	(0.008 - 0.017)	(0.005 - 0.025)	(-0.038 - -0.026)
Divorced/separated/widowed	0.117*	-0.030	0.272***	0.520***	-0.164	0.274***	0.054***	-0.025	0.280***
	(-0.006 - 0.241)	(-0.255 - 0.194)	(0.182 - 0.362)	(0.163 - 0.877)	(-1.099 - 0.771)	(0.195 - 0.352)	(0.022 - 0.085)	(-0.091 - 0.041)	(0.201 - 0.359)
Single never married	0.211**	-0.107	0.253***	0.799***	1.741**	0.343***	0.088***	0.120**	0.341***
	(0.030 - 0.392)	(-0.442 - 0.228)	(0.115 - 0.391)	(0.243 - 1.356)	(0.373 - 3.109)	(0.228 - 0.458)	(0.033 - 0.142)	(0.016 - 0.225)	(0.225 - 0.457)
Black	-0.078	0.069		0.731***	0.233		0.025	0.036
	(-0.242 - 0.086)	(-0.250 - 0.388)		(0.258 - 1.205)	(-1.004 - 1.469)		(-0.020 - 0.070)	(-0.060 - 0.131)
VA priority group 1-2	0.024	0.030	0.247***	-0.129	1.279**	0.259***	0.031	0.041	0.261***
	(-0.128 - 0.176)	(-0.279 - 0.339)	(0.128 - 0.366)	(-0.545 - 0.286)	(0.262 - 2.295)	(0.155 - 0.364)	(-0.011 - 0.074)	(-0.053 - 0.136)	(0.156 - 0.366)
VA priority group 3-4	-0.009	-0.153	0.074	0.241	1.958**	0.017	0.067***	0.022	0.015
	(-0.185 - 0.166)	(-0.512 - 0.206)	(-0.064 - 0.212)	(-0.268 - 0.750)	(0.413 - 3.503)	(-0.105 - 0.139)	(0.020 - 0.115)	(-0.090 - 0.133)	(-0.108 - 0.138)
VA priority group 5-6	0.059	-0.199	0.331***	0.141	1.647***	0.338***	0.072***	0.056	0.333***
	(-0.091 - 0.209)	(-0.500 - 0.103)	(0.215 - 0.446)	(-0.293 - 0.574)	(0.448 - 2.846)	(0.237 - 0.440)	(0.030 - 0.114)	(-0.038 - 0.150)	(0.231 - 0.435)
Non-elective admission	0.193***	0.081		2.990***	2.378***		0.252***	0.176***
	(0.083 - 0.303)	(-0.130 - 0.292)		(2.696 - 3.283)	(1.428 - 3.328)		(0.222 - 0.281)	(0.113 - 0.239)
Area median income	-0.000	-0.000		-0.000***	0.000***		0.000***	0.000***
	(-0.000 - 0.000)	(-0.000 - 0.000)		(-0.000 - -0.000)	(0.000 - 0.000)		(0.000 - 0.000)	(0.000 - 0.000)
Peripheral vascular disease	0.066	0.056		-0.159	-0.509		0.015	-0.001
	(-0.097 - 0.229)	(-0.266 - 0.377)		(-0.668 - 0.350)	(-1.793 - 0.775)		(-0.029 - 0.060)	(-0.094 - 0.093)
Cardiac arrhythmias	0.070	0.189		-0.465*	0.887		0.044**	0.066
	(-0.062 - 0.201)	(-0.086 - 0.464)		(-0.984 - 0.055)	(-0.215 - 1.989)		(0.002 - 0.086)	(-0.022 - 0.153)
COPD	0.140**	-0.181		0.126	-0.105		0.023	0.019
	(0.008 - 0.271)	(-0.484 - 0.122)		(-0.298 - 0.550)	(-1.379 - 1.169)		(-0.014 - 0.060)	(-0.064 - 0.102)
Diabetes w/o chronic complications	0.010	0.165		-0.056	0.114		0.001	0.052
	(-0.112 - 0.132)	(-0.060 - 0.389)		(-0.375 - 0.264)	(-0.727 - 0.956)		(-0.033 - 0.034)	(-0.012 - 0.117)
Diabetes w/ chronic complications	0.066	0.213		0.854***	1.279		0.085***	0.123**
	(-0.097 - 0.229)	(-0.163 - 0.589)		(0.345 - 1.362)	(-1.069 - 3.627)		(0.042 - 0.128)	(0.011 - 0.235)
Renal failure	0.382***	0.083		0.588	0.994		0.086***	0.041
	(0.208 - 0.556)	(-0.307 - 0.472)		(-0.115 - 1.290)	(-0.861 - 2.848)		(0.025 - 0.146)	(-0.083 - 0.165)
Coagulopathy	-0.049	0.084		-0.227	0.520		0.030	0.088
	(-0.196 - 0.099)	(-0.369 - 0.538)		(-0.758 - 0.303)	(-1.883 - 2.923)		(-0.011 - 0.071)	(-0.062 - 0.239)
Fluid and electrolyte disorders	0.061	0.102		0.144	0.131		0.052**	0.092
	(-0.075 - 0.196)	(-0.231 - 0.434)		(-0.324 - 0.611)	(-1.427 - 1.689)		(0.012 - 0.092)	(-0.019 - 0.203)
Hypertension	-0.113*	-0.238*		-1.036***	-1.352**		-0.085***	-0.049
	(-0.242 - 0.015)	(-0.490 - 0.014)		(-1.464 - -0.609)	(-2.524 - -0.180)		(-0.122 - -0.047)	(-0.122 - 0.025)
Hypothyroidism				-0.103	-0.179		0.001	0.029
				(-0.769 - 0.564)	(-1.685 - 1.326)		(-0.055 - 0.057)	(-0.093 - 0.151)
Obesity				1.326***	0.746		0.106***	0.104**
				(0.952 - 1.699)	(-0.313 - 1.805)		(0.070 - 0.142)	(0.019 - 0.189)
Deficiency anemias				0.811***	0.482		0.053**	0.103*
				(0.323 - 1.299)	(-0.756 - 1.720)		(0.008 - 0.098)	(-0.001 - 0.206)
Post-Choice Act			-0.110**			-0.139***			-0.139***
			(-0.193 - -0.026)			(-0.211 - -0.066)			(-0.212 - -0.066)
Distance to VA hospital			-0.101***			-0.095***			-0.095***
			(-0.137 - -0.064)			(-0.126 - -0.063)			(-0.126 - -0.063)
East region			-0.042			-0.281***			-0.309***
			(-0.202 - 0.119)			(-0.378 - -0.183)			(-0.407 - -0.211)
South region			0.055			-0.184***			-0.196***
			(-0.102 - 0.211)			(-0.272 - -0.095)			(-0.286 - -0.107)
Midwest region			0.333***			0.102*			0.073
			(0.159 - 0.507)			(-0.015 - 0.219)			(-0.044 - 0.191)
Observations	4,510	4,510	4,510	5,829	5,829	5,829	5,734	5,734	5,734
Robust ci in parentheses
*** p<0.01, ** p<0.05, * p<0.1

## Sheet: eTable 4
eTable 4. CABG Patients 65 Years and Older: Coefficients from Inverse-Probability-Weighted Regression Adjustment Models
	30-Day Mortality			30-Day Readmission			Length of Stay			Costs
ATE	0.009			-0.045***			2.999***			0.394***
	(-0.004 - 0.021)			(-0.074 - -0.017)			(2.430 - 3.569)			(0.354 - 0.435)
Predicted probability/mean VA	0.021***			0.202***			9.458***			10.697***
	(0.018 - 0.023)			(0.195 - 0.209)			(9.363 - 9.554)			(10.688 - 10.705)
	Outcomes Non-VA	Outcomes VA	Treatment VA	Outcomes Non-VA	Outcomes VA	Treatment VA	Outcomes Non-VA	Outcomes VA	Treatment VA	Outcomes Non-VA	Outcomes VA	Treatment VA
Age	0.018***	0.041***	-0.028***	0.024***	0.007	-0.028***	0.081***	0.207***	-0.030***	0.004***	0.013***	-0.031***
	(0.009 - 0.028)	(0.013 - 0.069)	(-0.034 - -0.023)	(0.020 - 0.028)	(-0.013 - 0.026)	(-0.033 - -0.023)	(0.066 - 0.096)	(0.111 - 0.304)	(-0.035 - -0.026)	(0.003 - 0.006)	(0.007 - 0.019)	(-0.035 - -0.026)
Elixhauser_Score	0.052***	0.056**	-0.030***	0.029***	0.000	-0.029***	0.385***	0.362***	-0.030***	0.015***	0.023***	-0.030***
	(0.040 - 0.064)	(0.007 - 0.106)	(-0.035 - -0.025)	(0.022 - 0.036)	(-0.033 - 0.034)	(-0.033 - -0.024)	(0.336 - 0.434)	(0.142 - 0.581)	(-0.034 - -0.026)	(0.013 - 0.018)	(0.011 - 0.035)	(-0.034 - -0.026)
Divorced/separated/widowed	-0.048	-0.395*	0.376***	0.135***	0.039	0.387***	0.604***	1.416***	0.381***	0.060***	0.038	0.382***
	(-0.178 - 0.083)	(-0.847 - 0.058)	(0.309 - 0.444)	(0.074 - 0.196)	(-0.158 - 0.236)	(0.324 - 0.449)	(0.393 - 0.815)	(0.379 - 2.454)	(0.327 - 0.434)	(0.041 - 0.080)	(-0.028 - 0.105)	(0.328 - 0.436)
Single never married	0.219	0.906***	0.373***	0.036	0.257	0.373***	0.835***	2.270*	0.398***	0.105***	0.132**	0.401***
	(-0.060 - 0.498)	(0.407 - 1.406)	(0.239 - 0.506)	(-0.099 - 0.171)	(-0.101 - 0.616)	(0.250 - 0.497)	(0.414 - 1.255)	(-0.309 - 4.850)	(0.297 - 0.500)	(0.063 - 0.148)	(0.021 - 0.242)	(0.299 - 0.503)
Black	0.040	0.254		0.023	0.124		0.719***	2.608***		0.093***	0.208***
	(-0.249 - 0.329)	(-0.441 - 0.949)		(-0.106 - 0.151)	(-0.179 - 0.427)		(0.224 - 1.214)	(1.160 - 4.055)		(0.053 - 0.133)	(0.106 - 0.311)
VA priority group 1-2	-0.030	0.844***	0.572***	0.131***	-0.028	0.571***	0.325***	0.875	0.561***	0.066***	0.039	0.555***
	(-0.187 - 0.127)	(0.298 - 1.390)	(0.487 - 0.657)	(0.062 - 0.200)	(-0.278 - 0.222)	(0.492 - 0.650)	(0.087 - 0.564)	(-0.290 - 2.040)	(0.492 - 0.629)	(0.044 - 0.088)	(-0.044 - 0.122)	(0.486 - 0.624)
VA priority group 3-4	0.002	0.496	0.385***	0.048	-0.175	0.405***	0.000	0.180	0.373***	0.031**	0.002	0.366***
	(-0.184 - 0.187)	(-0.160 - 1.152)	(0.282 - 0.489)	(-0.037 - 0.134)	(-0.479 - 0.130)	(0.308 - 0.502)	(-0.253 - 0.254)	(-1.380 - 1.740)	(0.289 - 0.457)	(0.004 - 0.057)	(-0.103 - 0.106)	(0.282 - 0.451)
VA priority group 5-6	-0.003	0.661**	0.557***	0.090***	0.112	0.557***	0.290**	0.585	0.514***	0.063***	0.057	0.510***
	(-0.149 - 0.142)	(0.138 - 1.184)	(0.472 - 0.641)	(0.022 - 0.158)	(-0.139 - 0.362)	(0.479 - 0.636)	(0.054 - 0.526)	(-0.752 - 1.922)	(0.445 - 0.583)	(0.041 - 0.084)	(-0.029 - 0.143)	(0.441 - 0.579)
Non-elective admission	0.176***	0.392**		0.076***	-0.004		2.695***	2.243***		0.228***	0.141***
	(0.060 - 0.291)	(0.047 - 0.737)		(0.024 - 0.127)	(-0.199 - 0.192)		(2.524 - 2.866)	(1.253 - 3.233)		(0.212 - 0.244)	(0.076 - 0.206)
Area median income	-0.000**	0.000		-0.000	-0.000		-0.000***	0.000**		0.000***	0.000***
	(-0.000 - -0.000)	(-0.000 - 0.000)		(-0.000 - 0.000)	(-0.000 - 0.000)		(-0.000 - -0.000)	(0.000 - 0.000)		(0.000 - 0.000)	(0.000 - 0.000)
Peripheral vascular disease	0.075	-0.084		0.017	0.002		-0.444***	-0.880		0.026**	-0.088
	(-0.063 - 0.213)	(-0.489 - 0.322)		(-0.050 - 0.084)	(-0.255 - 0.259)		(-0.711 - -0.176)	(-2.168 - 0.408)		(0.004 - 0.048)	(-0.195 - 0.019)
Cardiac arrhythmias	-0.230***	-0.494**		-0.002	0.189		-0.546***	-0.628		0.038***	0.005
	(-0.359 - -0.102)	(-0.889 - -0.100)		(-0.063 - 0.059)	(-0.055 - 0.433)		(-0.852 - -0.240)	(-2.191 - 0.935)		(0.018 - 0.059)	(-0.084 - 0.095)
COPD	0.082	0.215		0.088***	0.039		-0.339**	-0.991		0.005	-0.075*
	(-0.046 - 0.210)	(-0.266 - 0.696)		(0.026 - 0.150)	(-0.217 - 0.294)		(-0.596 - -0.081)	(-2.475 - 0.492)		(-0.015 - 0.026)	(-0.164 - 0.013)
Diabetes w/o chronic complications	-0.123*	-0.362		0.048	0.162		-0.047	-0.249		0.006	0.038
	(-0.265 - 0.019)	(-0.819 - 0.095)		(-0.011 - 0.108)	(-0.055 - 0.378)		(-0.229 - 0.135)	(-1.119 - 0.621)		(-0.012 - 0.025)	(-0.027 - 0.102)
Diabetes w/ chronic complications	-0.058	0.294		0.128***	0.171		0.103	0.065		0.025**	0.072
	(-0.233 - 0.117)	(-0.153 - 0.740)		(0.053 - 0.204)	(-0.106 - 0.447)		(-0.181 - 0.388)	(-1.244 - 1.375)		(0.002 - 0.048)	(-0.015 - 0.159)
Hypothyroidism	0.004	0.160		-0.009	-0.350*		-0.409***	-1.099		-0.027**	-0.059
	(-0.183 - 0.191)	(-0.452 - 0.772)		(-0.095 - 0.077)	(-0.736 - 0.036)		(-0.669 - -0.150)	(-2.510 - 0.312)		(-0.053 - -0.000)	(-0.159 - 0.040)
Renal failure	-0.244***	0.230		0.037	0.026		0.254	0.022		0.063***	0.048
	(-0.401 - -0.088)	(-0.311 - 0.770)		(-0.036 - 0.110)	(-0.297 - 0.349)		(-0.076 - 0.584)	(-1.563 - 1.608)		(0.039 - 0.088)	(-0.046 - 0.142)
Coagulopathy	-0.011	-0.208		-0.080**	-0.076		-0.733***	-1.744		0.042***	-0.047
	(-0.143 - 0.121)	(-0.714 - 0.298)		(-0.145 - -0.015)	(-0.411 - 0.260)		(-1.012 - -0.454)	(-3.839 - 0.350)		(0.021 - 0.064)	(-0.204 - 0.109)
Obesity	0.191**	0.232		0.249***	0.166		1.773***	1.433**		0.091***	0.113**
	(0.032 - 0.350)	(-0.316 - 0.779)		(0.178 - 0.320)	(-0.160 - 0.492)		(1.500 - 2.047)	(0.129 - 2.736)		(0.069 - 0.114)	(0.023 - 0.204)
Fluid and electrolyte disorders	0.068	0.059		-0.002	0.112		0.066	1.178		0.050***	0.114*
	(-0.067 - 0.203)	(-0.421 - 0.539)		(-0.068 - 0.064)	(-0.231 - 0.455)		(-0.275 - 0.407)	(-0.751 - 3.107)		(0.028 - 0.072)	(-0.008 - 0.236)
Deficiency anemias	0.006	-0.334		0.116***	0.057		1.096***	1.373*		0.071***	0.128***
	(-0.155 - 0.167)	(-0.867 - 0.200)		(0.047 - 0.186)	(-0.292 - 0.405)		(0.846 - 1.346)	(-0.067 - 2.813)		(0.049 - 0.094)	(0.040 - 0.217)
Hypertension	-0.188***	-0.659***		-0.131***	-0.006		-1.568***	-2.551***		-0.115***	-0.101**
	(-0.319 - -0.058)	(-1.029 - -0.290)		(-0.195 - -0.067)	(-0.235 - 0.223)		(-1.831 - -1.306)	(-3.968 - -1.135)		(-0.136 - -0.093)	(-0.182 - -0.020)
Post-Choice Act			-0.044			-0.038			-0.012			-0.012
			(-0.105 - 0.016)			(-0.094 - 0.019)			(-0.060 - 0.037)			(-0.061 - 0.037)
Distance to VA hospital			-0.143***			-0.128***			-0.127***			-0.129***
			(-0.170 - -0.115)			(-0.154 - -0.102)			(-0.150 - -0.105)			(-0.151 - -0.106)
East region			-0.008			-0.128**			-0.304***			-0.336***
			(-0.120 - 0.105)			(-0.234 - -0.021)			(-0.368 - -0.240)			(-0.400 - -0.271)
South region			-0.004			-0.010			-0.188***			-0.205***
			(-0.110 - 0.103)			(-0.116 - 0.096)			(-0.251 - -0.125)			(-0.268 - -0.141)
Midwest region			0.183***			0.175***			-0.003			-0.032
			(0.067 - 0.299)			(0.059 - 0.290)			(-0.080 - 0.075)			(-0.110 - 0.046)
Observations	12,037	12,037	12,037	14,519	14,519	14,519	18,396	18,396	18,396	18,030	18,030	18,030
Robust ci in parentheses
*** p<0.01, ** p<0.05, * p<0.1

## Sheet: eTable 5
eTable 5. GI Hemorrhage Patients Less than 65 Years of Age: Coefficients from Inverse-Probability-Weighted Regression Adjustment Models
	30-Day Mortality			30-Day Readmission			Length of Stay			Costs
ATE	-0.001			-0.043***			0.282***			0.241***
	(-0.010 - 0.008)			(-0.060 - -0.026)			(0.094 - 0.470)			(0.209 - 0.272)
Predicted probability/mean VA	0.031***			0.190***			3.810***			8.963***
	(0.027 - 0.035)			(0.181 - 0.200)			(3.729 - 3.891)			(8.946 - 8.980)
VARIABLES	Outcomes Non-VA	Outcomes VA	Treatment VA	Outcomes Non-VA	Outcomes VA	Treatment VA	Outcomes Non-VA	Outcomes VA	Treatment VA	Outcomes Non-VA	Outcomes VA	Treatment VA
Age	0.018***	0.047***	0.002	0.002	0.004	0.001	0.027***	0.032***	0.001	0.008***	0.008***	0.001
	(0.007 - 0.029)	(0.025 - 0.068)	(-0.001 - 0.006)	(-0.003 - 0.006)	(-0.005 - 0.012)	(-0.002 - 0.004)	(0.018 - 0.036)	(0.016 - 0.048)	(-0.002 - 0.004)	(0.006 - 0.010)	(0.005 - 0.012)	(-0.002 - 0.004)
Elixhauser_Score	0.070***	0.071***	-0.017***	0.021***	0.032***	-0.016***	0.069***	0.101***	-0.018***	0.005	0.014**	-0.018***
	(0.055 - 0.086)	(0.040 - 0.102)	(-0.021 - -0.013)	(0.011 - 0.031)	(0.011 - 0.053)	(-0.020 - -0.012)	(0.033 - 0.104)	(0.035 - 0.166)	(-0.021 - -0.015)	(-0.001 - 0.011)	(0.002 - 0.026)	(-0.021 - -0.015)
Divorced/separated/widowed	0.144*	0.050	0.106***	0.157***	0.069	0.137***	0.185*	0.287*	0.141***	0.071***	0.020	0.140***
	(-0.016 - 0.303)	(-0.260 - 0.361)	(0.038 - 0.175)	(0.079 - 0.236)	(-0.076 - 0.214)	(0.071 - 0.203)	(-0.003 - 0.374)	(-0.024 - 0.598)	(0.084 - 0.198)	(0.035 - 0.107)	(-0.041 - 0.080)	(0.082 - 0.198)
Single never married	0.080	0.233	0.128***	0.186***	0.106	0.153***	0.176	0.481**	0.144***	0.091***	0.070*	0.149***
	(-0.122 - 0.283)	(-0.142 - 0.609)	(0.039 - 0.217)	(0.084 - 0.289)	(-0.065 - 0.278)	(0.068 - 0.237)	(-0.060 - 0.412)	(0.087 - 0.875)	(0.072 - 0.216)	(0.044 - 0.139)	(-0.002 - 0.141)	(0.076 - 0.222)
Black	-0.045	-0.282*		-0.037	-0.237***	-0.048	-0.024	0.415**	-0.041	0.001	0.046	-0.033
	(-0.211 - 0.122)	(-0.602 - 0.039)		(-0.123 - 0.048)	(-0.392 - -0.082)	(-0.117 - 0.020)	(-0.218 - 0.170)	(0.024 - 0.806)	(-0.101 - 0.019)	(-0.039 - 0.042)	(-0.014 - 0.105)	(-0.093 - 0.028)
Hispanic	-0.073	-0.238		-0.295***	-0.079	0.110*	0.020	-0.059	0.141***	0.127***	0.004	0.159***
	(-0.410 - 0.263)	(-0.694 - 0.218)		(-0.478 - -0.112)	(-0.316 - 0.158)	(-0.020 - 0.239)	(-0.280 - 0.320)	(-0.484 - 0.365)	(0.050 - 0.231)	(0.062 - 0.192)	(-0.079 - 0.087)	(0.066 - 0.251)
VA priority group 1-2	0.259**	0.231	0.400***	0.134**	0.202*	0.363***	-0.036	0.166	0.325***	0.018	-0.041	0.316***
	(0.029 - 0.489)	(-0.268 - 0.730)	(0.301 - 0.499)	(0.022 - 0.245)	(-0.022 - 0.425)	(0.269 - 0.456)	(-0.260 - 0.188)	(-0.218 - 0.549)	(0.245 - 0.405)	(-0.033 - 0.069)	(-0.130 - 0.047)	(0.234 - 0.397)
VA priority group 3-4	0.061	0.399	0.176***	0.192***	0.165	0.168***	0.400***	0.150	0.135***	0.081***	-0.000	0.125***
	(-0.200 - 0.321)	(-0.097 - 0.896)	(0.067 - 0.285)	(0.073 - 0.311)	(-0.081 - 0.411)	(0.066 - 0.270)	(0.105 - 0.696)	(-0.300 - 0.599)	(0.047 - 0.223)	(0.026 - 0.136)	(-0.098 - 0.098)	(0.035 - 0.214)
VA priority group 5-6	0.179	0.146	0.279***	0.088	-0.019	0.235***	-0.047	0.343	0.225***	0.048*	0.008	0.217***
	(-0.049 - 0.407)	(-0.340 - 0.632)	(0.182 - 0.375)	(-0.021 - 0.197)	(-0.237 - 0.199)	(0.145 - 0.325)	(-0.272 - 0.177)	(-0.086 - 0.772)	(0.148 - 0.302)	(-0.002 - 0.098)	(-0.079 - 0.096)	(0.138 - 0.295)
Any mental health condition	-0.024	-0.010		0.124***	0.071		0.320***	0.078		0.048***	0.068**
	(-0.173 - 0.125)	(-0.289 - 0.268)		(0.049 - 0.200)	(-0.068 - 0.210)		(0.140 - 0.500)	(-0.251 - 0.407)		(0.012 - 0.084)	(0.009 - 0.127)
Non-elective admission	0.193	-0.344		0.050	0.195		-0.037	-0.443		0.013	-0.139**
	(-0.101 - 0.487)	(-0.927 - 0.239)		(-0.089 - 0.189)	(-0.157 - 0.547)		(-0.310 - 0.237)	(-1.061 - 0.174)		(-0.050 - 0.076)	(-0.272 - -0.007)
Area median income	-0.000*	-0.000		0.000	0.000		-0.000*	0.000		0.000***	0.000**
	(-0.000 - 0.000)	(-0.000 - 0.000)		(-0.000 - 0.000)	(-0.000 - 0.000)		(-0.000 - 0.000)	(-0.000 - 0.000)		(0.000 - 0.000)	(0.000 - 0.000)
Heart failure	-0.432***	-0.685**		0.064	0.044		0.860***	0.113		0.189***	0.079
	(-0.713 - -0.150)	(-1.252 - -0.119)		(-0.071 - 0.200)	(-0.236 - 0.325)		(0.395 - 1.324)	(-0.719 - 0.946)		(0.113 - 0.265)	(-0.060 - 0.218)
Cardiac arrhythmias	-0.311***	-0.391**		-0.070	-0.177		0.435**	1.019***		0.138***	0.253***
	(-0.509 - -0.114)	(-0.770 - -0.012)		(-0.177 - 0.038)	(-0.398 - 0.043)		(0.054 - 0.815)	(0.305 - 1.734)		(0.079 - 0.198)	(0.152 - 0.353)
Neurological disorders	-0.617***	-0.355		-0.078	-0.416**		0.356	1.276**		0.107***	0.207**
	(-0.906 - -0.327)	(-0.950 - 0.239)		(-0.224 - 0.067)	(-0.811 - -0.021)		(-0.086 - 0.798)	(0.028 - 2.524)		(0.032 - 0.181)	(0.045 - 0.369)
COPD	-0.065	-0.398**		-0.011	-0.196**		-0.070	-0.546**		0.036	-0.062
	(-0.237 - 0.107)	(-0.766 - -0.030)		(-0.104 - 0.082)	(-0.392 - -0.001)		(-0.330 - 0.190)	(-0.978 - -0.114)		(-0.010 - 0.082)	(-0.148 - 0.025)
Diabetes w/o chronic complications	-0.042	0.111		0.031	-0.060		0.019	-0.130		0.014	0.033
	(-0.226 - 0.142)	(-0.165 - 0.387)		(-0.061 - 0.122)	(-0.222 - 0.102)		(-0.184 - 0.221)	(-0.441 - 0.180)		(-0.030 - 0.058)	(-0.030 - 0.096)
Diabetes w/ chronic complications	-0.231	-0.884*		0.104	0.211*		0.261	0.528		0.116***	0.232***
	(-0.521 - 0.059)	(-1.814 - 0.045)		(-0.032 - 0.241)	(-0.033 - 0.455)		(-0.069 - 0.591)	(-0.332 - 1.387)		(0.054 - 0.177)	(0.112 - 0.351)
Hypothyroidism	-0.194	0.323		0.148**	0.189		0.134	0.103		-0.028	-0.026
	(-0.502 - 0.113)	(-0.139 - 0.785)		(0.009 - 0.286)	(-0.095 - 0.473)		(-0.317 - 0.585)	(-0.478 - 0.684)		(-0.104 - 0.048)	(-0.146 - 0.093)
Renal failure	0.038	-0.010		0.127**	0.188*		0.245	0.330		0.090***	0.150***
	(-0.174 - 0.249)	(-0.420 - 0.400)		(0.007 - 0.247)	(-0.010 - 0.386)		(-0.058 - 0.547)	(-0.367 - 1.027)		(0.029 - 0.150)	(0.048 - 0.251)
Liver disease	-0.387***	-0.235		-0.028	-0.154		-0.541**	-0.831**		0.115***	0.077
	(-0.609 - -0.164)	(-0.645 - 0.176)		(-0.163 - 0.107)	(-0.422 - 0.114)		(-0.996 - -0.086)	(-1.635 - -0.026)		(0.037 - 0.193)	(-0.070 - 0.225)
Coagulopathy	0.312***	0.156		0.084	0.077		0.951***	0.405		0.272***	0.154***
	(0.137 - 0.487)	(-0.187 - 0.499)		(-0.022 - 0.189)	(-0.138 - 0.293)		(0.611 - 1.290)	(-0.248 - 1.058)		(0.220 - 0.325)	(0.058 - 0.249)
Obesity	0.009	0.500**		-0.077	-0.259*		0.447***	0.059		0.064**	0.021
	(-0.265 - 0.283)	(0.000 - 1.000)		(-0.196 - 0.042)	(-0.521 - 0.003)		(0.149 - 0.746)	(-0.369 - 0.487)		(0.008 - 0.120)	(-0.083 - 0.124)
Fluid and electrolyte disorders	0.079	0.304*		-0.056	-0.005		0.823***	0.929***		0.239***	0.282***
	(-0.076 - 0.234)	(-0.018 - 0.626)		(-0.146 - 0.034)	(-0.207 - 0.198)		(0.574 - 1.072)	(0.397 - 1.462)		(0.194 - 0.285)	(0.187 - 0.377)
Deficiency anemias	0.092	-0.152		0.089*	0.212***		0.067	0.475**		0.010	0.177***
	(-0.081 - 0.266)	(-0.465 - 0.161)		(-0.000 - 0.177)	(0.071 - 0.353)		(-0.137 - 0.270)	(0.071 - 0.879)		(-0.030 - 0.050)	(0.114 - 0.239)
Hypertension	-0.240***	-0.384***		-0.008	0.011		-0.294***	-0.578***		-0.039**	-0.070**
	(-0.388 - -0.092)	(-0.634 - -0.135)		(-0.085 - 0.068)	(-0.131 - 0.154)		(-0.475 - -0.113)	(-0.915 - -0.241)		(-0.074 - -0.005)	(-0.127 - -0.013)
Valvular disease							0.299	1.622***		0.145***	0.349***
							(-0.115 - 0.714)	(0.437 - 2.808)		(0.069 - 0.222)	(0.202 - 0.496)
Peripheral vascular disease							0.101	0.038		0.103***	0.006
							(-0.239 - 0.440)	(-0.849 - 0.925)		(0.037 - 0.169)	(-0.141 - 0.153)
Lymphoma							-0.521	2.357		0.157	0.153
							(-1.478 - 0.436)	(-1.976 - 6.690)		(-0.034 - 0.348)	(-0.238 - 0.544)
Metastatic cancer							-0.213	-1.096*		-0.069	-0.133
							(-1.056 - 0.631)	(-2.328 - 0.136)		(-0.236 - 0.097)	(-0.400 - 0.135)
Solid tumor w/o metastasis							0.044	0.048		0.084	0.163**
							(-0.445 - 0.534)	(-0.695 - 0.792)		(-0.020 - 0.188)	(0.026 - 0.299)
Rheumatoid arthritis							0.476	0.048		0.043	0.236**
							(-0.119 - 1.072)	(-0.827 - 0.923)		(-0.072 - 0.158)	(0.040 - 0.432)
Weight loss							2.412***	2.350***		0.349***	0.316***
							(1.803 - 3.021)	(0.702 - 3.998)		(0.266 - 0.432)	(0.111 - 0.521)
Chronic blood loss anemia							0.008	0.214		0.089***	0.207***
							(-0.224 - 0.240)	(-0.195 - 0.622)		(0.038 - 0.140)	(0.121 - 0.293)
Post-Choice Act			-0.062**			-0.034			-0.073***			-0.084***
			(-0.120 - -0.005)			(-0.088 - 0.020)			(-0.120 - -0.026)			(-0.131 - -0.037)
Distance to VA hospital			-0.336***			-0.398***			-0.372***			-0.373***
			(-0.363 - -0.309)			(-0.426 - -0.369)			(-0.396 - -0.348)			(-0.397 - -0.349)
East region			0.020			-0.034			-0.267***			-0.304***
			(-0.096 - 0.137)			(-0.146 - 0.079)			(-0.334 - -0.200)			(-0.372 - -0.237)
South region			0.064			0.100*			-0.135***			-0.170***
			(-0.045 - 0.172)			(-0.011 - 0.210)			(-0.199 - -0.070)			(-0.236 - -0.105)
Midwest region			0.413***			0.428***			0.196***			0.157***
			(0.292 - 0.534)			(0.305 - 0.552)			(0.112 - 0.281)			(0.071 - 0.243)
Female						-0.139**			-0.137**			-0.143***
						(-0.260 - -0.017)			(-0.244 - -0.030)			(-0.250 - -0.036)
Substance use disorder						-0.082***			-0.138***			-0.139***
						(-0.144 - -0.020)			(-0.191 - -0.086)			(-0.192 - -0.085)
PTSD						0.194***			0.202***			0.192***
						(0.088 - 0.299)			(0.113 - 0.292)			(0.101 - 0.282)
Urban						-0.310***			-0.207***			-0.202***
						(-0.385 - -0.234)			(-0.274 - -0.140)			(-0.270 - -0.135)
Observations	9,511	9,511	9,511	10,977	10,977	10,977	15,009	15,009	15,009	14,517	14,517	14,517
Robust ci in parentheses
*** p<0.01, ** p<0.05, * p<0.1

## Sheet: eTable 6
eTable 6. GI Hemorrhage Patients 65 Years and Older: Coefficients from Inverse-Probability-Weighted Regression Adjustment Models
	30-Day Mortality			30-Day Readmission			Length of Stay			Costs
ATE	0.004			0.001			0.500***			0.398***
	(-0.009 - 0.016)			(-0.019 - 0.021)			(0.304 - 0.695)			(0.360 - 0.435)
Predicted probability/mean VA	0.055***			0.186***			4.269***			8.958***
	(0.053 - 0.057)			(0.182 - 0.189)			(4.236 - 4.302)			(8.950 - 8.966)
VARIABLES	Outcomes Non-VA	Outcomes VA	Treatment VA	Outcomes Non-VA	Outcomes VA	Treatment VA	Outcomes Non-VA	Outcomes VA	Treatment VA	Outcomes Non-VA	Outcomes VA	Treatment VA
Age	0.027***	0.024***	-0.025***	0.000	0.003	-0.023***	0.004	0.027***	-0.024***	-0.005***	0.002	-0.024***
	(0.024 - 0.031)	(0.012 - 0.037)	(-0.027 - -0.023)	(-0.001 - 0.002)	(-0.005 - 0.011)	(-0.025 - -0.021)	(-0.001 - 0.008)	(0.008 - 0.046)	(-0.026 - -0.022)	(-0.006 - -0.004)	(-0.002 - 0.006)	(-0.026 - -0.022)
Elixhauser_Score	0.035***	0.025	-0.017***	0.009**	0.031	-0.015***	0.104***	0.203***	-0.018***	0.022***	0.029***	-0.018***
	(0.025 - 0.046)	(-0.029 - 0.078)	(-0.019 - -0.014)	(0.002 - 0.017)	(-0.015 - 0.076)	(-0.017 - -0.013)	(0.083 - 0.125)	(0.084 - 0.322)	(-0.020 - -0.016)	(0.018 - 0.026)	(0.007 - 0.052)	(-0.020 - -0.016)
Divorced/separated/widowed	-0.005	-0.021	0.302***	0.036**	-0.044	0.294***	0.221***	-0.059	0.298***	0.048***	-0.014	0.296***
	(-0.056 - 0.046)	(-0.200 - 0.158)	(0.262 - 0.341)	(0.005 - 0.068)	(-0.166 - 0.077)	(0.256 - 0.332)	(0.147 - 0.295)	(-0.367 - 0.249)	(0.265 - 0.331)	(0.031 - 0.065)	(-0.073 - 0.045)	(0.262 - 0.329)
Single never married	-0.001	0.002	0.266***	-0.010	0.083	0.293***	0.399***	0.298	0.307***	0.120***	0.079*	0.315***
	(-0.120 - 0.118)	(-0.282 - 0.285)	(0.190 - 0.342)	(-0.081 - 0.062)	(-0.139 - 0.305)	(0.222 - 0.364)	(0.234 - 0.565)	(-0.125 - 0.721)	(0.245 - 0.370)	(0.083 - 0.158)	(-0.011 - 0.169)	(0.251 - 0.378)
Black	-0.168***	-0.178		0.070**	-0.032	0.201***	0.482***	0.225	0.172***	0.116***	0.103***	0.192***
	(-0.262 - -0.074)	(-0.395 - 0.038)		(0.016 - 0.124)	(-0.169 - 0.105)	(0.149 - 0.254)	(0.345 - 0.618)	(-0.101 - 0.551)	(0.125 - 0.218)	(0.088 - 0.145)	(0.036 - 0.170)	(0.145 - 0.239)
Hispanic	-0.301***	-0.197		0.027	-0.140	0.320***	0.169	0.031	0.189***	0.178***	-0.013	0.196***
	(-0.490 - -0.111)	(-0.629 - 0.234)		(-0.077 - 0.130)	(-0.371 - 0.090)	(0.223 - 0.418)	(-0.098 - 0.436)	(-0.472 - 0.535)	(0.119 - 0.259)	(0.136 - 0.221)	(-0.105 - 0.078)	(0.126 - 0.267)
VA priority group 1-2	0.055	0.274**	0.820***	0.064***	0.102	0.761***	-0.143***	0.159	0.755***	0.024**	0.008	0.757***
	(-0.011 - 0.120)	(0.021 - 0.526)	(0.766 - 0.874)	(0.025 - 0.104)	(-0.069 - 0.273)	(0.709 - 0.813)	(-0.229 - -0.057)	(-0.221 - 0.539)	(0.710 - 0.800)	(0.003 - 0.045)	(-0.078 - 0.095)	(0.711 - 0.802)
VA priority group 3-4	0.136***	0.182	0.629***	0.029	0.192*	0.597***	0.104**	0.631**	0.578***	0.045***	0.025	0.577***
	(0.073 - 0.198)	(-0.091 - 0.456)	(0.572 - 0.685)	(-0.013 - 0.070)	(-0.007 - 0.392)	(0.543 - 0.651)	(0.014 - 0.194)	(0.095 - 1.167)	(0.530 - 0.626)	(0.022 - 0.067)	(-0.069 - 0.120)	(0.528 - 0.625)
VA priority group 5-6	0.028	0.096	0.793***	0.033*	-0.019	0.726***	0.069	0.388**	0.695***	0.052***	0.044	0.701***
	(-0.035 - 0.091)	(-0.164 - 0.356)	(0.741 - 0.845)	(-0.006 - 0.071)	(-0.189 - 0.152)	(0.677 - 0.774)	(-0.018 - 0.156)	(0.008 - 0.768)	(0.652 - 0.738)	(0.032 - 0.073)	(-0.040 - 0.127)	(0.657 - 0.744)
Any mental health condition	0.114***	-0.042		0.053**	-0.021		0.316***	0.684**		0.109***	0.166**
	(0.043 - 0.185)	(-0.291 - 0.208)		(0.009 - 0.097)	(-0.214 - 0.172)		(0.210 - 0.422)	(0.133 - 1.234)		(0.087 - 0.131)	(0.031 - 0.302)
Non-elective admission	0.009	-0.360*		0.006	0.013		0.048	-0.247		0.047***	-0.083
	(-0.066 - 0.084)	(-0.754 - 0.034)		(-0.045 - 0.058)	(-0.251 - 0.276)		(-0.081 - 0.178)	(-0.875 - 0.381)		(0.023 - 0.072)	(-0.214 - 0.047)
Area median income	-0.000***	0.000		-0.000	-0.000	-0.103***	0.000	-0.000	-0.077***	0.000***	0.000***	-0.073***
	(-0.000 - -0.000)	(-0.000 - 0.000)		(-0.000 - 0.000)	(-0.000 - 0.000)	(-0.124 - -0.083)	(-0.000 - 0.000)	(-0.000 - 0.000)	(-0.094 - -0.061)	(0.000 - 0.000)	(0.000 - 0.000)	(-0.090 - -0.056)
Heart failure	0.045	0.008		0.083***	0.045		0.152*	-0.789		0.021	-0.046
	(-0.048 - 0.138)	(-0.468 - 0.484)		(0.020 - 0.147)	(-0.314 - 0.405)		(-0.020 - 0.323)	(-1.752 - 0.174)		(-0.011 - 0.054)	(-0.229 - 0.137)
Valvular disease	-0.031	0.042		0.081***	0.082		0.381***	0.672**		0.084***	0.183***
	(-0.099 - 0.036)	(-0.226 - 0.309)		(0.040 - 0.122)	(-0.143 - 0.306)		(0.270 - 0.492)	(0.138 - 1.207)		(0.061 - 0.108)	(0.081 - 0.284)
Peripheral vascular disease	0.009	-0.062		0.034	-0.038		-0.079	-0.098		0.039***	0.047
	(-0.059 - 0.077)	(-0.335 - 0.210)		(-0.010 - 0.077)	(-0.256 - 0.180)		(-0.183 - 0.025)	(-0.713 - 0.516)		(0.016 - 0.062)	(-0.108 - 0.202)
Cardiac arrhythmias	-0.115***	-0.151		0.011	-0.097		0.046	-0.316		0.035***	0.054
	(-0.188 - -0.043)	(-0.486 - 0.185)		(-0.037 - 0.060)	(-0.360 - 0.166)		(-0.085 - 0.176)	(-1.052 - 0.420)		(0.010 - 0.060)	(-0.089 - 0.197)
Neurological disorders	0.081*	0.322		0.007	-0.119		-0.037	-0.995**		-0.072***	-0.079
	(-0.010 - 0.171)	(-0.117 - 0.760)		(-0.056 - 0.071)	(-0.414 - 0.177)		(-0.210 - 0.136)	(-1.846 - -0.144)		(-0.105 - -0.040)	(-0.258 - 0.100)
COPD	-0.077**	0.273**		0.091***	0.054		-0.112**	-0.650***		0.001	-0.039
	(-0.139 - -0.015)	(0.029 - 0.518)		(0.052 - 0.131)	(-0.164 - 0.272)		(-0.211 - -0.013)	(-1.135 - -0.165)		(-0.020 - 0.021)	(-0.148 - 0.070)
Diabetes w/o chronic complications	-0.030	-0.127		0.041**	0.024		-0.008	0.065		0.004	0.036
	(-0.086 - 0.027)	(-0.322 - 0.069)		(0.008 - 0.075)	(-0.130 - 0.177)		(-0.081 - 0.066)	(-0.324 - 0.455)		(-0.014 - 0.022)	(-0.033 - 0.105)
Diabetes w/ chronic complications	0.060	-0.100		0.089***	0.272**		-0.034	0.495		0.088***	0.185***
	(-0.024 - 0.143)	(-0.406 - 0.207)		(0.038 - 0.141)	(0.030 - 0.514)		(-0.158 - 0.090)	(-0.121 - 1.112)		(0.063 - 0.113)	(0.080 - 0.290)
Hypothyroidism	-0.012	-0.303**		0.014	0.065		-0.068	-0.653***		-0.008	-0.154***
	(-0.078 - 0.053)	(-0.589 - -0.017)		(-0.027 - 0.055)	(-0.169 - 0.299)		(-0.154 - 0.018)	(-1.071 - -0.235)		(-0.029 - 0.014)	(-0.261 - -0.046)
Renal failure	-0.093**	0.217		0.065***	-0.067		-0.189***	-0.496		-0.008	-0.015
	(-0.168 - -0.017)	(-0.143 - 0.576)		(0.016 - 0.114)	(-0.342 - 0.207)		(-0.329 - -0.050)	(-1.168 - 0.176)		(-0.034 - 0.017)	(-0.142 - 0.111)
Liver disease	-0.057	0.070		0.073	-0.148		-0.740***	-2.139***		-0.086***	-0.175
	(-0.208 - 0.095)	(-0.558 - 0.697)		(-0.030 - 0.175)	(-0.692 - 0.396)		(-1.032 - -0.448)	(-3.554 - -0.725)		(-0.137 - -0.035)	(-0.453 - 0.103)
Lymphoma	-0.053	0.204		0.110	0.011		-0.695***	-1.950***		-0.081**	-0.275**
	(-0.259 - 0.152)	(-0.561 - 0.968)		(-0.036 - 0.257)	(-0.694 - 0.716)		(-1.126 - -0.264)	(-3.431 - -0.469)		(-0.155 - -0.008)	(-0.511 - -0.039)
Metastatic cancer	0.562***	0.926**		0.100	0.119		-0.764***	-2.884***		-0.151***	-0.375**
	(0.393 - 0.731)	(0.161 - 1.690)		(-0.026 - 0.227)	(-0.614 - 0.852)		(-1.125 - -0.403)	(-4.418 - -1.350)		(-0.221 - -0.082)	(-0.703 - -0.047)
Solid tumor w/o metastasis	0.383***	0.165		0.138***	-0.253*		-0.348***	-1.024***		-0.025	-0.135*
	(0.281 - 0.485)	(-0.189 - 0.519)		(0.062 - 0.213)	(-0.547 - 0.040)		(-0.522 - -0.174)	(-1.689 - -0.359)		(-0.066 - 0.015)	(-0.277 - 0.007)
Rheumatoid arthritis	0.020	0.576*		0.052	0.065		-0.147	-0.247		0.021	-0.014
	(-0.138 - 0.178)	(-0.007 - 1.160)		(-0.046 - 0.149)	(-0.343 - 0.474)		(-0.331 - 0.036)	(-1.349 - 0.856)		(-0.026 - 0.069)	(-0.311 - 0.284)
Coagulopathy	0.121***	0.092		0.054**	-0.008		0.527***	0.212		0.171***	0.037
	(0.046 - 0.197)	(-0.245 - 0.429)		(0.001 - 0.106)	(-0.327 - 0.311)		(0.379 - 0.675)	(-0.559 - 0.982)		(0.144 - 0.198)	(-0.098 - 0.172)
Obesity	-0.019	-0.131		0.034	0.063		0.537***	1.253***		0.157***	0.211***
	(-0.132 - 0.094)	(-0.656 - 0.395)		(-0.029 - 0.097)	(-0.247 - 0.373)		(0.387 - 0.688)	(0.500 - 2.005)		(0.126 - 0.188)	(0.074 - 0.347)
Weight loss	0.215***	0.104		0.047	-0.156		1.718***	2.305**		0.208***	0.282**
	(0.111 - 0.318)	(-0.368 - 0.575)		(-0.029 - 0.123)	(-0.574 - 0.261)		(1.425 - 2.012)	(0.289 - 4.322)		(0.166 - 0.250)	(0.045 - 0.520)
Fluid and electrolyte disorders	0.226***	0.412**		0.063**	-0.156		0.977***	0.481		0.195***	0.194***
	(0.153 - 0.298)	(0.038 - 0.785)		(0.014 - 0.113)	(-0.459 - 0.148)		(0.842 - 1.111)	(-0.231 - 1.193)		(0.170 - 0.221)	(0.050 - 0.338)
Chronic blood loss anemia	-0.018	0.197		0.028	0.172		0.148**	0.381		0.082***	0.182***
	(-0.097 - 0.062)	(-0.135 - 0.530)		(-0.020 - 0.076)	(-0.069 - 0.412)		(0.032 - 0.264)	(-0.170 - 0.931)		(0.060 - 0.105)	(0.065 - 0.299)
Deficiency anemias	0.016	-0.070		0.082***	0.117		-0.065	0.508***		-0.020**	0.125***
	(-0.043 - 0.075)	(-0.293 - 0.153)		(0.044 - 0.119)	(-0.056 - 0.290)		(-0.153 - 0.022)	(0.134 - 0.882)		(-0.039 - -0.001)	(0.050 - 0.200)
Hypertension	-0.193***	-0.387***		-0.064***	0.112		-0.298***	-0.738***		-0.060***	-0.103**
	(-0.246 - -0.140)	(-0.612 - -0.161)		(-0.098 - -0.030)	(-0.038 - 0.261)		(-0.387 - -0.209)	(-1.185 - -0.292)		(-0.079 - -0.042)	(-0.196 - -0.011)
Substance use disorder						-0.104***			-0.126***			-0.126***
						(-0.177 - -0.032)			(-0.187 - -0.065)			(-0.189 - -0.064)
PTSD						0.528***			0.514***			0.509***
						(0.429 - 0.627)			(0.431 - 0.598)			(0.425 - 0.594)
Post-Choice Act			0.021			0.038**			0.021			0.014
			(-0.013 - 0.056)			(0.005 - 0.070)			(-0.008 - 0.049)			(-0.015 - 0.042)
Distance to VA hospital			-0.371***			-0.419***			-0.402***			-0.404***
			(-0.388 - -0.354)			(-0.438 - -0.400)			(-0.418 - -0.386)			(-0.420 - -0.387)
East region			-0.236***			-0.282***			-0.304***			-0.352***
			(-0.307 - -0.166)			(-0.352 - -0.212)			(-0.344 - -0.263)			(-0.394 - -0.311)
South region			-0.110***			-0.110***			-0.121***			-0.161***
			(-0.179 - -0.041)			(-0.181 - -0.039)			(-0.164 - -0.077)			(-0.205 - -0.117)
Midwest region			0.000			-0.011			-0.022			-0.058**
			(-0.074 - 0.074)			(-0.087 - 0.065)			(-0.072 - 0.029)			(-0.110 - -0.007)
Female						0.065			0.081			0.079
						(-0.068 - 0.199)			(-0.034 - 0.195)			(-0.036 - 0.195)
Urban						-0.288***			-0.263***			-0.264***
						(-0.335 - -0.242)			(-0.304 - -0.221)			(-0.305 - -0.222)
Observations	42,329	42,329	42,329	51,142	51,142	51,142	65,174	65,174	65,174	62,712	62,712	62,712
Robust ci in parentheses
*** p<0.01, ** p<0.05, * p<0.1

## Sheet: eTable 7
eTable 7. HF Patients Less than 65 Years of Age: Coefficients from Inverse-Probability-Weighted Regression Adjustment Models
	30-Day Mortality			30-Day Readmission			Length of Stay			Costs
ATE	-0.003			-0.049***			1.220***			0.378***
	(-0.009 - 0.004)			(-0.066 - -0.032)			(0.994 - 1.445)			(0.347 - 0.408)
Predicted probability/mean VA	0.028***			0.266***			4.735***			9.023***
	(0.025 - 0.032)			(0.257 - 0.274)			(4.655 - 4.815)			(9.006 - 9.040)
VARIABLES	Outcomes Non-VA	Outcomes VA	Treatment VA	Outcomes Non-VA	Outcomes VA	Treatment VA	Outcomes Non-VA	Outcomes VA	Treatment VA	Outcomes Non-VA	Outcomes VA	Treatment VA
Age	0.010*	-0.014	0.009***	0.002	0.002	0.010***	-0.029***	-0.012	0.004*	-0.007***	-0.003	0.004**
	(-0.001 - 0.021)	(-0.038 - 0.010)	(0.004 - 0.014)	(-0.003 - 0.007)	(-0.007 - 0.012)	(0.004 - 0.015)	(-0.046 - -0.012)	(-0.040 - 0.016)	(-0.000 - 0.008)	(-0.010 - -0.004)	(-0.008 - 0.001)	(0.000 - 0.009)
Elixhauser_Score	0.026***	0.007	-0.023***	0.004	-0.009	-0.029***	0.093***	0.129***	-0.027***	0.006***	0.018***	-0.028***
	(0.013 - 0.040)	(-0.016 - 0.030)	(-0.027 - -0.020)	(-0.002 - 0.011)	(-0.027 - 0.009)	(-0.032 - -0.025)	(0.068 - 0.117)	(0.057 - 0.201)	(-0.030 - -0.025)	(0.001 - 0.010)	(0.009 - 0.028)	(-0.031 - -0.025)
Divorced/separated/widowed	0.070	-0.050	0.139***	0.066**	-0.018	0.153***	0.212**	0.301*	0.166***	0.072***	0.039	0.163***
	(-0.045 - 0.186)	(-0.234 - 0.134)	(0.073 - 0.205)	(0.007 - 0.124)	(-0.117 - 0.082)	(0.090 - 0.215)	(0.014 - 0.410)	(-0.026 - 0.627)	(0.112 - 0.219)	(0.034 - 0.110)	(-0.011 - 0.090)	(0.109 - 0.217)
Single never married	-0.004	-0.086	0.086*	0.028	0.088	0.095**	0.182	0.479**	0.094***	0.092***	0.094***	0.095***
	(-0.161 - 0.153)	(-0.332 - 0.161)	(-0.005 - 0.177)	(-0.051 - 0.107)	(-0.043 - 0.219)	(0.010 - 0.179)	(-0.051 - 0.415)	(0.061 - 0.898)	(0.023 - 0.164)	(0.045 - 0.140)	(0.028 - 0.160)	(0.023 - 0.166)
Black	-0.177***	-0.144	-0.016	-0.019	-0.020	-0.007	-0.228**	-0.066	-0.075***	-0.054***	-0.012	-0.061**
	(-0.296 - -0.057)	(-0.354 - 0.066)	(-0.082 - 0.049)	(-0.078 - 0.040)	(-0.114 - 0.074)	(-0.070 - 0.055)	(-0.415 - -0.042)	(-0.374 - 0.241)	(-0.129 - -0.022)	(-0.092 - -0.016)	(-0.060 - 0.035)	(-0.115 - -0.006)
Hispanic	-0.264*	-0.053	0.109	0.041	-0.015	0.106	-0.058	-0.271	-0.007	0.138***	-0.001	-0.005
	(-0.562 - 0.034)	(-0.435 - 0.330)	(-0.032 - 0.250)	(-0.105 - 0.187)	(-0.214 - 0.183)	(-0.032 - 0.243)	(-0.442 - 0.326)	(-0.769 - 0.228)	(-0.105 - 0.091)	(0.067 - 0.210)	(-0.085 - 0.084)	(-0.104 - 0.095)
VA priority group 1-2	0.196**	-0.135	0.425***	0.178***	0.200**	0.451***	-0.281*	0.315	0.422***	-0.024	0.068	0.407***
	(0.023 - 0.369)	(-0.446 - 0.176)	(0.328 - 0.522)	(0.095 - 0.261)	(0.012 - 0.387)	(0.360 - 0.542)	(-0.615 - 0.052)	(-0.253 - 0.883)	(0.344 - 0.499)	(-0.079 - 0.030)	(-0.017 - 0.153)	(0.329 - 0.485)
VA priority group 3-4	0.161*	-0.041	0.392***	0.235***	0.328***	0.418***	-0.279	0.712**	0.345***	-0.023	0.107**	0.328***
	(-0.031 - 0.353)	(-0.364 - 0.282)	(0.286 - 0.498)	(0.139 - 0.331)	(0.135 - 0.522)	(0.318 - 0.518)	(-0.628 - 0.070)	(0.114 - 1.309)	(0.261 - 0.429)	(-0.085 - 0.040)	(0.017 - 0.198)	(0.242 - 0.413)
VA priority group 5-6	0.027	-0.064	0.339***	0.120***	0.160*	0.370***	-0.255	0.382	0.307***	-0.024	0.075*	0.297***
	(-0.148 - 0.203)	(-0.356 - 0.227)	(0.247 - 0.431)	(0.040 - 0.200)	(-0.024 - 0.344)	(0.283 - 0.457)	(-0.573 - 0.063)	(-0.135 - 0.899)	(0.233 - 0.380)	(-0.078 - 0.030)	(-0.006 - 0.157)	(0.222 - 0.371)
Any mental health condition	-0.025	-0.037		0.103***	0.072		0.357***	0.407**		0.111***	0.115***
	(-0.151 - 0.101)	(-0.226 - 0.151)		(0.043 - 0.163)	(-0.035 - 0.179)		(0.158 - 0.556)	(0.014 - 0.800)		(0.074 - 0.148)	(0.061 - 0.169)
Non-elective admission	-0.088	0.340		0.107**	-0.017		-0.329*	-0.554		-0.164***	-0.105**
	(-0.244 - 0.068)	(-0.121 - 0.802)		(0.022 - 0.193)	(-0.222 - 0.188)		(-0.666 - 0.007)	(-1.393 - 0.285)		(-0.222 - -0.107)	(-0.208 - -0.002)
Area median income	-0.000**	-0.000	-0.025	0.000	0.000	-0.030	0.000	0.000*	-0.022	0.000***	0.000***	-0.020
	(-0.000 - -0.000)	(-0.000 - 0.000)	(-0.063 - 0.013)	(-0.000 - 0.000)	(-0.000 - 0.000)	(-0.065 - 0.006)	(-0.000 - 0.000)	(-0.000 - 0.000)	(-0.050 - 0.006)	(0.000 - 0.000)	(0.000 - 0.000)	(-0.048 - 0.008)
Peripheral vascular disease	0.116	0.024					0.008	0.116		0.044*	0.035
	(-0.039 - 0.272)	(-0.283 - 0.332)					(-0.306 - 0.323)	(-0.550 - 0.782)		(-0.007 - 0.095)	(-0.044 - 0.115)
Cardiac arrhythmias	0.013	-0.017		0.040	0.111*		0.892***	0.628**		0.210***	0.167***
	(-0.108 - 0.134)	(-0.220 - 0.187)		(-0.022 - 0.103)	(-0.019 - 0.240)		(0.686 - 1.098)	(0.130 - 1.125)		(0.170 - 0.249)	(0.102 - 0.232)
Neurological disorders	-0.072	-0.029		0.043	0.098		0.054	-0.085		0.055	0.000
	(-0.303 - 0.160)	(-0.481 - 0.422)		(-0.086 - 0.173)	(-0.157 - 0.353)		(-0.462 - 0.569)	(-1.112 - 0.942)		(-0.024 - 0.135)	(-0.153 - 0.153)
COPD	-0.043	0.313***		0.127***	0.155***		-0.312***	-0.458**		0.037**	-0.020
	(-0.153 - 0.068)	(0.103 - 0.522)		(0.070 - 0.184)	(0.047 - 0.264)		(-0.490 - -0.135)	(-0.835 - -0.082)		(0.004 - 0.070)	(-0.073 - 0.032)
Diabetes w/o chronic complications	-0.146**	-0.124		0.027	-0.086*		-0.063	-0.235		-0.037**	-0.008
	(-0.273 - -0.018)	(-0.308 - 0.061)		(-0.033 - 0.088)	(-0.179 - 0.007)		(-0.235 - 0.109)	(-0.524 - 0.054)		(-0.074 - -0.000)	(-0.054 - 0.038)
Diabetes w/ chronic complications	-0.006	-0.032		0.065*	0.091		0.262**	0.685**		0.079***	0.130***
	(-0.140 - 0.129)	(-0.284 - 0.220)		(-0.005 - 0.136)	(-0.032 - 0.215)		(0.013 - 0.510)	(0.154 - 1.217)		(0.036 - 0.121)	(0.065 - 0.195)
Hypothyroidism	0.203**	0.060		0.047	0.141*		0.293*	0.069		0.027	-0.033
	(0.020 - 0.385)	(-0.214 - 0.334)		(-0.047 - 0.142)	(-0.010 - 0.292)		(-0.023 - 0.609)	(-0.545 - 0.683)		(-0.030 - 0.083)	(-0.119 - 0.053)
Renal failure	-0.056	0.168		0.155***	0.163**		0.246**	0.072		0.059***	0.049
	(-0.185 - 0.073)	(-0.044 - 0.379)		(0.092 - 0.218)	(0.034 - 0.292)		(0.006 - 0.487)	(-0.420 - 0.564)		(0.020 - 0.098)	(-0.017 - 0.116)
Liver disease	-0.098	-0.034		0.055	0.171		-0.808***	-0.697		0.066*	-0.071
	(-0.351 - 0.156)	(-0.371 - 0.303)		(-0.073 - 0.183)	(-0.078 - 0.419)		(-1.232 - -0.383)	(-1.657 - 0.264)		(-0.003 - 0.136)	(-0.196 - 0.055)
Coagulopathy	0.228**	0.121		-0.063	-0.055		2.754***	1.638**		0.407***	0.236***
	(0.053 - 0.403)	(-0.316 - 0.558)		(-0.177 - 0.050)	(-0.296 - 0.186)		(2.081 - 3.426)	(0.371 - 2.905)		(0.331 - 0.484)	(0.111 - 0.362)
Obesity	0.020	-0.051		-0.080**	-0.162**		0.861***	1.114***		0.085***	0.176***
	(-0.109 - 0.148)	(-0.298 - 0.195)		(-0.144 - -0.016)	(-0.293 - -0.031)		(0.665 - 1.058)	(0.607 - 1.622)		(0.049 - 0.121)	(0.110 - 0.242)
Fluid and electrolyte disorders	0.180***	0.195*		0.083**	0.136*		1.596***	1.831***		0.273***	0.293***
	(0.050 - 0.310)	(-0.009 - 0.399)		(0.019 - 0.146)	(-0.007 - 0.279)		(1.358 - 1.834)	(1.209 - 2.453)		(0.234 - 0.312)	(0.216 - 0.371)
Deficiency anemias	-0.035	0.078		0.088***	-0.023		0.340***	1.129***		0.093***	0.173***
	(-0.166 - 0.096)	(-0.133 - 0.289)		(0.025 - 0.151)	(-0.132 - 0.087)		(0.101 - 0.580)	(0.695 - 1.562)		(0.056 - 0.130)	(0.115 - 0.230)
Hypertension	-0.088	-0.192**		-0.033	-0.048		-0.641***	-0.782***		-0.076***	-0.124***
	(-0.194 - 0.017)	(-0.357 - -0.027)		(-0.086 - 0.021)	(-0.139 - 0.043)		(-0.805 - -0.477)	(-1.110 - -0.454)		(-0.106 - -0.046)	(-0.169 - -0.080)
Heart failure				0.017	0.197		0.667***	3.154***		0.006	0.603***
				(-0.065 - 0.099)	(-0.163 - 0.556)		(0.310 - 1.024)	(1.304 - 5.004)		(-0.057 - 0.068)	(0.429 - 0.776)
Valvular disease							0.568	0.215		0.030	0.005
							(-0.292 - 1.428)	(-5.991 - 6.420)		(-0.094 - 0.154)	(-0.892 - 0.902)
Lymphoma							-0.104	0.984		0.008	0.035
							(-1.169 - 0.962)	(-2.042 - 4.009)		(-0.163 - 0.179)	(-0.288 - 0.359)
Metastatic cancer							-0.247	0.493		-0.103	0.069
							(-1.851 - 1.357)	(-2.780 - 3.766)		(-0.404 - 0.198)	(-0.267 - 0.404)
Solid tumor w/o metastasis							-0.345	0.272		-0.062	0.055
							(-1.529 - 0.838)	(-1.044 - 1.588)		(-0.207 - 0.084)	(-0.107 - 0.216)
Rheumatoid arthritis							0.190	0.042		0.038	-0.052
							(-0.444 - 0.824)	(-1.653 - 1.737)		(-0.080 - 0.157)	(-0.233 - 0.129)
Weight loss							3.832***	2.497**		0.444***	0.226**
							(2.867 - 4.797)	(0.336 - 4.658)		(0.351 - 0.537)	(0.013 - 0.439)
Chronic blood loss anemia							1.506*	0.623		0.174*	0.007
							(-0.183 - 3.194)	(-1.756 - 3.001)		(-0.013 - 0.362)	(-0.443 - 0.457)
Female			-0.236***			-0.237***			-0.210***			-0.212***
			(-0.381 - -0.091)			(-0.373 - -0.101)			(-0.328 - -0.093)			(-0.331 - -0.093)
Substance use disorder			0.006			-0.040			-0.129***			-0.132***
			(-0.066 - 0.079)			(-0.110 - 0.029)			(-0.187 - -0.071)			(-0.190 - -0.073)
PTSD			0.218***			0.230***			0.203***			0.200***
			(0.105 - 0.332)			(0.124 - 0.336)			(0.114 - 0.292)			(0.110 - 0.290)
Post-Choice Act			-0.084***			-0.073***			-0.093***			-0.100***
			(-0.135 - -0.033)			(-0.120 - -0.026)			(-0.133 - -0.053)			(-0.141 - -0.059)
Distance to VA hospital			-0.400***			-0.394***			-0.359***			-0.362***
			(-0.428 - -0.371)			(-0.421 - -0.367)			(-0.382 - -0.336)			(-0.385 - -0.339)
Urban			-0.240***			-0.230***			-0.169***			-0.172***
			(-0.316 - -0.165)			(-0.301 - -0.159)			(-0.231 - -0.106)			(-0.235 - -0.109)
East region			-0.189***			-0.168***			-0.179***			-0.206***
			(-0.308 - -0.070)			(-0.279 - -0.057)			(-0.244 - -0.113)			(-0.273 - -0.140)
South region			-0.146***			-0.160***			-0.175***			-0.208***
			(-0.254 - -0.038)			(-0.269 - -0.051)			(-0.238 - -0.113)			(-0.272 - -0.145)
Midwest region			0.210***			0.203***			0.198***			0.161***
			(0.093 - 0.326)			(0.085 - 0.320)			(0.121 - 0.275)			(0.083 - 0.238)
Observations	16,295	16,295	16,295	18,883	18,883	18,883	26,730	26,730	26,730	25,956	25,956	25,956
Robust ci in parentheses
*** p<0.01, ** p<0.05, * p<0.1

## Sheet: eTable 8
eTable 8. HF Patients 65 Years and Older: Coefficients from Inverse-Probability-Weighted Regression Adjustment Models
	30-Day Mortality			30-Day Readmission			Length of Stay			Costs
ATE	-0.017***			-0.008			1.292***			0.501***
	(-0.027 - -0.006)			(-0.024 - 0.008)			(1.119 - 1.464)			(0.476 - 0.527)
Predicted probability/mean VA	0.097***			0.246***			4.856***			8.909***
	(0.095 - 0.099)			(0.244 - 0.249)			(4.830 - 4.882)			(8.903 - 8.915)
	Outcomes Non-VA	Outcomes VA	Treatment VA	Outcomes Non-VA	Outcomes VA	Treatment VA	Outcomes Non-VA	Outcomes VA	Treatment VA	Outcomes Non-VA	Outcomes VA	Treatment VA
Age	0.025***	0.029***	-0.021***	-0.004***	0.001	-0.021***	-0.014***	-0.030***	-0.021***	-0.009***	-0.005***	-0.021***
	(0.023 - 0.027)	(0.023 - 0.036)	(-0.022 - -0.019)	(-0.006 - -0.003)	(-0.004 - 0.007)	(-0.022 - -0.019)	(-0.018 - -0.010)	(-0.045 - -0.014)	(-0.023 - -0.020)	(-0.009 - -0.008)	(-0.008 - -0.003)	(-0.023 - -0.020)
Elixhauser_Score	0.020***	0.000	-0.021***	0.002	-0.002	-0.030***	0.076***	0.157***	-0.029***	0.003***	0.029***	-0.029***
	(0.015 - 0.026)	(-0.039 - 0.040)	(-0.023 - -0.020)	(-0.001 - 0.004)	(-0.034 - 0.029)	(-0.031 - -0.028)	(0.066 - 0.086)	(0.070 - 0.244)	(-0.030 - -0.027)	(0.001 - 0.004)	(0.013 - 0.044)	(-0.031 - -0.028)
Divorced/separated/widowed	-0.055***	-0.084	0.260***	0.033***	-0.019	0.282***	0.145***	0.578***	0.287***	0.036***	0.095***	0.286***
	(-0.083 - -0.027)	(-0.188 - 0.020)	(0.231 - 0.289)	(0.013 - 0.052)	(-0.097 - 0.058)	(0.255 - 0.309)	(0.088 - 0.203)	(0.337 - 0.819)	(0.263 - 0.311)	(0.024 - 0.049)	(0.056 - 0.134)	(0.262 - 0.310)
Single never married	-0.030	0.100	0.258***	0.060**	0.028	0.267***	0.502***	0.529***	0.259***	0.119***	0.133***	0.269***
	(-0.100 - 0.041)	(-0.099 - 0.299)	(0.196 - 0.319)	(0.014 - 0.106)	(-0.089 - 0.145)	(0.211 - 0.323)	(0.346 - 0.658)	(0.160 - 0.899)	(0.211 - 0.306)	(0.089 - 0.149)	(0.074 - 0.192)	(0.221 - 0.317)
Black	-0.224***	-0.178**	0.230***	-0.002	-0.100**	0.228***	0.081	0.182	0.159***	0.082***	0.038	0.176***
	(-0.281 - -0.167)	(-0.334 - -0.021)	(0.185 - 0.274)	(-0.038 - 0.034)	(-0.185 - -0.016)	(0.187 - 0.269)	(-0.030 - 0.193)	(-0.099 - 0.462)	(0.123 - 0.196)	(0.060 - 0.105)	(-0.008 - 0.085)	(0.138 - 0.213)
Hispanic	-0.204***	-0.312***	0.224***	0.062*	-0.067	0.242***	-0.016	0.006	0.140***	0.204***	0.040	0.151***
	(-0.298 - -0.110)	(-0.493 - -0.131)	(0.145 - 0.303)	(-0.004 - 0.128)	(-0.207 - 0.073)	(0.165 - 0.320)	(-0.196 - 0.163)	(-0.400 - 0.413)	(0.084 - 0.196)	(0.170 - 0.239)	(-0.027 - 0.106)	(0.095 - 0.207)
VA priority group 1-2	0.018	0.068	0.768***	0.040***	0.047	0.797***	-0.146***	-0.092	0.779***	0.016*	-0.026	0.778***
	(-0.016 - 0.052)	(-0.088 - 0.224)	(0.727 - 0.808)	(0.015 - 0.064)	(-0.072 - 0.166)	(0.759 - 0.834)	(-0.216 - -0.076)	(-0.414 - 0.229)	(0.746 - 0.812)	(-0.000 - 0.032)	(-0.083 - 0.032)	(0.745 - 0.811)
VA priority group 3-4	0.052***	0.124	0.661***	0.045***	-0.002	0.667***	0.115***	0.251	0.624***	0.054***	0.009	0.629***
	(0.017 - 0.086)	(-0.039 - 0.287)	(0.619 - 0.703)	(0.019 - 0.070)	(-0.131 - 0.128)	(0.628 - 0.706)	(0.039 - 0.191)	(-0.104 - 0.606)	(0.590 - 0.659)	(0.038 - 0.071)	(-0.052 - 0.071)	(0.594 - 0.664)
VA priority group 5-6	-0.018	0.007	0.765***	0.041***	-0.018	0.767***	-0.001	0.018	0.730***	0.039***	-0.025	0.731***
	(-0.052 - 0.016)	(-0.145 - 0.160)	(0.726 - 0.803)	(0.017 - 0.065)	(-0.131 - 0.096)	(0.732 - 0.803)	(-0.071 - 0.069)	(-0.292 - 0.328)	(0.699 - 0.762)	(0.023 - 0.054)	(-0.080 - 0.031)	(0.699 - 0.763)
Any mental health condition	0.062***	0.143		0.018	0.054		0.263***	0.310*		0.059***	0.112***
	(0.020 - 0.103)	(-0.044 - 0.330)		(-0.011 - 0.046)	(-0.071 - 0.180)		(0.179 - 0.346)	(-0.028 - 0.648)		(0.042 - 0.076)	(0.058 - 0.166)
Non-elective admission	-0.018	0.155		0.020	0.105		-0.049	-0.325		-0.099***	-0.090**
	(-0.056 - 0.021)	(-0.070 - 0.380)		(-0.009 - 0.050)	(-0.098 - 0.308)		(-0.158 - 0.060)	(-0.820 - 0.170)		(-0.118 - -0.081)	(-0.178 - -0.002)
Area median income	-0.000***	-0.000***	-0.105***	-0.000	0.000	-0.091***	0.000***	0.000	-0.072***	0.000***	0.000***	-0.067***
	(-0.000 - -0.000)	(-0.000 - -0.000)	(-0.121 - -0.088)	(-0.000 - 0.000)	(-0.000 - 0.000)	(-0.107 - -0.076)	(0.000 - 0.000)	(-0.000 - 0.000)	(-0.085 - -0.059)	(0.000 - 0.000)	(0.000 - 0.000)	(-0.080 - -0.054)
Heart failure	-0.016	0.523**		-0.005	-0.080		0.727***	6.039***		0.136***	0.810***
	(-0.063 - 0.031)	(0.081 - 0.966)		(-0.038 - 0.028)	(-0.518 - 0.358)		(0.595 - 0.859)	(4.187 - 7.890)		(0.116 - 0.156)	(0.573 - 1.048)
Valvular disease	0.032	-1.134***		0.045	1.490***		0.215*	-1.557		0.019	-0.394
	(-0.039 - 0.103)	(-1.817 - -0.451)		(-0.011 - 0.100)	(0.821 - 2.159)		(-0.010 - 0.440)	(-5.000 - 1.886)		(-0.014 - 0.053)	(-0.963 - 0.176)
Peripheral vascular disease	-0.050***	0.104		0.042***	-0.109		-0.067*	0.154		0.050***	0.046
	(-0.086 - -0.014)	(-0.081 - 0.290)		(0.017 - 0.066)	(-0.274 - 0.056)		(-0.140 - 0.007)	(-0.313 - 0.620)		(0.034 - 0.066)	(-0.025 - 0.117)
Cardiac arrhythmias	-0.085***	-0.096		0.023**	0.114		0.309***	-0.001		0.096***	0.001
	(-0.122 - -0.048)	(-0.305 - 0.113)		(0.001 - 0.046)	(-0.063 - 0.291)		(0.235 - 0.384)	(-0.484 - 0.483)		(0.083 - 0.110)	(-0.081 - 0.084)
Neurological disorders	0.096***	0.035		0.002	-0.062		-0.075	-0.238		0.047***	-0.039
	(0.046 - 0.147)	(-0.233 - 0.303)		(-0.033 - 0.037)	(-0.312 - 0.187)		(-0.202 - 0.052)	(-1.040 - 0.563)		(0.027 - 0.068)	(-0.148 - 0.070)
COPD	-0.001	0.049		0.082***	0.164**		0.094***	-0.266		0.081***	-0.008
	(-0.031 - 0.029)	(-0.104 - 0.202)		(0.063 - 0.102)	(0.029 - 0.300)		(0.033 - 0.155)	(-0.632 - 0.101)		(0.069 - 0.093)	(-0.067 - 0.051)
Diabetes w/o chronic complications	-0.017	0.009		0.019*	0.086		0.004	-0.111		-0.012*	-0.005
	(-0.047 - 0.013)	(-0.115 - 0.134)		(-0.002 - 0.040)	(-0.035 - 0.207)		(-0.055 - 0.063)	(-0.381 - 0.159)		(-0.025 - 0.002)	(-0.057 - 0.046)
Diabetes w/ chronic complications	-0.049**	-0.092		0.053***	0.162*		0.176***	0.178		0.075***	0.058*
	(-0.087 - -0.011)	(-0.244 - 0.060)		(0.027 - 0.079)	(-0.014 - 0.339)		(0.093 - 0.258)	(-0.176 - 0.533)		(0.059 - 0.091)	(-0.003 - 0.118)
Hypothyroidism	-0.018	-0.044		0.020	0.043		-0.055	-0.113		-0.003	-0.061
	(-0.050 - 0.015)	(-0.224 - 0.135)		(-0.004 - 0.043)	(-0.140 - 0.226)		(-0.122 - 0.012)	(-0.515 - 0.289)		(-0.018 - 0.011)	(-0.142 - 0.021)
Renal failure	0.050***	0.125		0.103***	0.213**		0.229***	-0.158		0.068***	-0.042
	(0.012 - 0.088)	(-0.096 - 0.345)		(0.080 - 0.126)	(0.033 - 0.393)		(0.150 - 0.308)	(-0.661 - 0.346)		(0.054 - 0.081)	(-0.125 - 0.041)
Liver disease	0.003	0.016		0.003	0.525**		-0.072	-1.270*		0.099***	-0.225**
	(-0.094 - 0.099)	(-0.639 - 0.671)		(-0.061 - 0.067)	(0.061 - 0.989)		(-0.301 - 0.158)	(-2.588 - 0.048)		(0.060 - 0.138)	(-0.445 - -0.004)
Lymphoma	-0.098*	0.267		0.054	-0.317		-0.332***	-2.588***		0.069***	-0.433***
	(-0.211 - 0.016)	(-0.247 - 0.781)		(-0.029 - 0.137)	(-0.792 - 0.159)		(-0.581 - -0.083)	(-3.955 - -1.220)		(0.018 - 0.120)	(-0.702 - -0.165)
Metastatic cancer	0.377***	0.295		0.082*	0.387		-0.511***	-1.003		0.099***	-0.028
	(0.265 - 0.490)	(-0.272 - 0.862)		(-0.002 - 0.166)	(-0.451 - 1.226)		(-0.762 - -0.259)	(-2.337 - 0.330)		(0.047 - 0.150)	(-0.355 - 0.298)
Solid tumor w/o metastasis	0.135***	-0.025		0.037	0.152		-0.147	-0.618**		0.063***	-0.072
	(0.061 - 0.209)	(-0.290 - 0.241)		(-0.017 - 0.092)	(-0.120 - 0.423)		(-0.336 - 0.041)	(-1.227 - -0.009)		(0.031 - 0.094)	(-0.178 - 0.035)
Rheumatoid arthritis	-0.026	-0.152		0.058*	-0.098		0.026	-0.524*		0.015	0.004
	(-0.114 - 0.062)	(-0.494 - 0.189)		(-0.003 - 0.120)	(-0.316 - 0.121)		(-0.157 - 0.209)	(-1.084 - 0.036)		(-0.022 - 0.053)	(-0.100 - 0.108)
Coagulopathy	0.117***	0.197		0.014	0.261		1.019***	0.173		0.211***	0.012
	(0.072 - 0.162)	(-0.166 - 0.559)		(-0.019 - 0.047)	(-0.082 - 0.605)		(0.889 - 1.149)	(-0.675 - 1.021)		(0.190 - 0.232)	(-0.135 - 0.159)
Obesity	-0.052**	-0.189		-0.041***	-0.154		0.636***	0.924***		0.091***	0.172***
	(-0.101 - -0.003)	(-0.428 - 0.050)		(-0.070 - -0.011)	(-0.357 - 0.048)		(0.550 - 0.721)	(0.347 - 1.501)		(0.074 - 0.108)	(0.072 - 0.272)
Weight loss	0.383***	0.327		0.026	0.007		1.809***	1.082		0.336***	0.189**
	(0.323 - 0.443)	(-0.085 - 0.738)		(-0.020 - 0.073)	(-0.286 - 0.301)		(1.589 - 2.028)	(-0.217 - 2.382)		(0.309 - 0.364)	(0.029 - 0.349)
Fluid and electrolyte disorders	0.230***	0.385***		0.060***	0.067		1.442***	1.132***		0.261***	0.170***
	(0.193 - 0.268)	(0.172 - 0.597)		(0.036 - 0.083)	(-0.139 - 0.273)		(1.356 - 1.527)	(0.559 - 1.706)		(0.247 - 0.275)	(0.076 - 0.264)
Chronic blood loss anemia	0.017	0.058		0.162***	0.172		1.469***	1.411**		0.284***	0.343***
	(-0.122 - 0.157)	(-0.503 - 0.619)		(0.061 - 0.263)	(-0.161 - 0.505)		(1.078 - 1.860)	(0.269 - 2.553)		(0.230 - 0.339)	(0.177 - 0.509)
Deficiency anemias	0.045***	0.029		0.082***	0.065		0.440***	1.061***		0.080***	0.173***
	(0.016 - 0.075)	(-0.115 - 0.172)		(0.061 - 0.102)	(-0.051 - 0.181)		(0.376 - 0.504)	(0.726 - 1.396)		(0.067 - 0.092)	(0.122 - 0.225)
Hypertension	-0.144***	-0.210***		-0.039***	0.035		-0.365***	-0.577***		-0.075***	-0.112***
	(-0.169 - -0.119)	(-0.316 - -0.104)		(-0.057 - -0.020)	(-0.056 - 0.126)		(-0.418 - -0.312)	(-0.856 - -0.298)		(-0.086 - -0.064)	(-0.155 - -0.069)
Substance use disorder			-0.026			-0.049			-0.148***			-0.139***
			(-0.094 - 0.043)			(-0.114 - 0.016)			(-0.203 - -0.093)			(-0.195 - -0.083)
PTSD			0.517***			0.520***			0.439***			0.442***
			(0.440 - 0.594)			(0.447 - 0.593)			(0.368 - 0.511)			(0.369 - 0.516)
Female			-0.108*			-0.116**			-0.110**			-0.114**
			(-0.221 - 0.004)			(-0.221 - -0.011)			(-0.200 - -0.020)			(-0.205 - -0.023)
Post-Choice Act			-0.002			0.012			-0.017*			-0.022**
			(-0.026 - 0.022)			(-0.010 - 0.034)			(-0.036 - 0.003)			(-0.042 - -0.003)
Distance to VA hospital			-0.418***			-0.410***			-0.395***			-0.396***
			(-0.432 - -0.404)			(-0.424 - -0.397)			(-0.406 - -0.383)			(-0.407 - -0.384)
Urban			-0.364***			-0.314***			-0.278***			-0.292***
			(-0.400 - -0.329)			(-0.347 - -0.281)			(-0.307 - -0.249)			(-0.322 - -0.263)
East region			-0.156***			-0.248***			-0.225***			-0.276***
			(-0.211 - -0.101)			(-0.302 - -0.195)			(-0.255 - -0.195)			(-0.307 - -0.246)
South region			-0.141***			-0.140***			-0.099***			-0.142***
			(-0.195 - -0.088)			(-0.194 - -0.087)			(-0.132 - -0.067)			(-0.174 - -0.109)
Midwest region			-0.094***			-0.088***			-0.047**			-0.077***
			(-0.150 - -0.038)			(-0.145 - -0.031)			(-0.083 - -0.010)			(-0.114 - -0.040)
Observations	101,388	101,388	101,388	123,584	123,584	123,584	156,863	156,863	156,863	150,851	150,851	150,851
Robust ci in parentheses
*** p<0.01, ** p<0.05, * p<0.1

## Sheet: eTable 9
eTable 9. Pneumonia Patients Less than 65 Years of Age: Coefficients from Inverse-Probability-Weighted Regression Adjustment Models
	30-Day Mortality			30-Day Readmission			Length of Stay			Costs
ATE	-0.001			-0.042***			0.526***			0.362***
	(-0.008 - 0.006)			(-0.056 - -0.028)			(0.324 - 0.729)			(0.331 - 0.392)
Predicted probability/mean VA	0.036***			0.191***			4.644***			8.869***
	(0.032 - 0.040)			(0.183 - 0.199)			(4.556 - 4.731)			(8.853 - 8.885)
VARIABLES	Outcomes Non-VA	Outcomes VA	Treatment VA	Outcomes Non-VA	Outcomes VA	Treatment VA	Outcomes Non-VA	Outcomes VA	Treatment VA	Outcomes Non-VA	Outcomes VA	Treatment VA
Age	0.020***	0.025***	0.002	0.009***	0.005	0.001	0.011	0.058***	0.001	0.003***	0.009***	0.002
	(0.010 - 0.030)	(0.011 - 0.038)	(-0.001 - 0.006)	(0.004 - 0.014)	(-0.002 - 0.012)	(-0.002 - 0.004)	(-0.004 - 0.025)	(0.036 - 0.079)	(-0.001 - 0.004)	(0.001 - 0.005)	(0.005 - 0.012)	(-0.001 - 0.004)
Elixhauser_Score	0.080***	0.070***	-0.007***	0.025***	0.020***	-0.007***	0.123***	0.213***	-0.009***	0.016***	0.030***	-0.010***
	(0.068 - 0.092)	(0.053 - 0.088)	(-0.011 - -0.004)	(0.018 - 0.033)	(0.008 - 0.032)	(-0.010 - -0.004)	(0.079 - 0.166)	(0.123 - 0.303)	(-0.012 - -0.007)	(0.010 - 0.022)	(0.019 - 0.041)	(-0.013 - -0.007)
Divorced/separated/widowed	0.098	-0.015	0.117***	0.139***	0.029	0.126***	0.205**	0.588***	0.127***	0.081***	0.089***	0.120***
	(-0.025 - 0.222)	(-0.208 - 0.178)	(0.060 - 0.175)	(0.070 - 0.208)	(-0.080 - 0.137)	(0.072 - 0.179)	(0.021 - 0.390)	(0.191 - 0.985)	(0.080 - 0.175)	(0.046 - 0.116)	(0.032 - 0.147)	(0.072 - 0.169)
Single never married	0.021	0.159	0.163***	0.162***	0.026	0.172***	0.658***	0.909***	0.159***	0.177***	0.133***	0.160***
	(-0.165 - 0.206)	(-0.078 - 0.396)	(0.088 - 0.238)	(0.068 - 0.255)	(-0.110 - 0.163)	(0.103 - 0.241)	(0.310 - 1.006)	(0.369 - 1.450)	(0.099 - 0.218)	(0.130 - 0.224)	(0.059 - 0.206)	(0.099 - 0.221)
Black	-0.165*	-0.159	-0.001	-0.098**	-0.048	0.003	-0.025	0.215	-0.004	0.036*	0.019	0.002
	(-0.332 - 0.001)	(-0.370 - 0.052)	(-0.063 - 0.060)	(-0.180 - -0.015)	(-0.160 - 0.064)	(-0.054 - 0.061)	(-0.269 - 0.219)	(-0.262 - 0.691)	(-0.055 - 0.048)	(-0.005 - 0.077)	(-0.042 - 0.079)	(-0.050 - 0.054)
Hispanic	-0.677***	-0.259	-0.121**	-0.036	-0.263**	-0.114*	0.523*	0.354	-0.036	0.139***	0.008	-0.018
	(-1.122 - -0.231)	(-0.650 - 0.133)	(-0.238 - -0.003)	(-0.193 - 0.120)	(-0.486 - -0.040)	(-0.228 - 0.000)	(-0.064 - 1.111)	(-0.347 - 1.054)	(-0.122 - 0.050)	(0.062 - 0.216)	(-0.090 - 0.106)	(-0.106 - 0.070)
VA priority group 1-2	-0.029	0.227	0.381***	0.178***	0.157	0.369***	0.235*	0.352	0.341***	0.053**	0.056	0.328***
	(-0.212 - 0.154)	(-0.134 - 0.588)	(0.294 - 0.469)	(0.081 - 0.276)	(-0.045 - 0.359)	(0.288 - 0.450)	(-0.001 - 0.471)	(-0.430 - 1.134)	(0.268 - 0.414)	(0.005 - 0.102)	(-0.049 - 0.161)	(0.255 - 0.402)
VA priority group 3-4	0.076	0.289	0.250***	0.262***	0.149	0.235***	0.452***	0.429	0.187***	0.068**	0.025	0.180***
	(-0.122 - 0.274)	(-0.102 - 0.680)	(0.154 - 0.346)	(0.154 - 0.369)	(-0.065 - 0.363)	(0.146 - 0.324)	(0.185 - 0.719)	(-0.436 - 1.294)	(0.107 - 0.266)	(0.012 - 0.123)	(-0.087 - 0.138)	(0.099 - 0.260)
VA priority group 5-6	0.075	0.256	0.349***	0.161***	0.070	0.335***	0.273**	-0.280	0.282***	0.046*	-0.028	0.278***
	(-0.106 - 0.257)	(-0.109 - 0.621)	(0.262 - 0.437)	(0.062 - 0.260)	(-0.131 - 0.272)	(0.255 - 0.415)	(0.040 - 0.507)	(-1.037 - 0.477)	(0.210 - 0.354)	(-0.004 - 0.096)	(-0.132 - 0.076)	(0.205 - 0.351)
Any mental health condition	0.116*	0.157*		0.214***	0.049		0.669***	0.490**		0.144***	0.127***
	(-0.016 - 0.248)	(-0.020 - 0.334)		(0.145 - 0.283)	(-0.054 - 0.151)		(0.427 - 0.911)	(0.039 - 0.940)		(0.106 - 0.182)	(0.067 - 0.188)
Non-elective admission	-0.069	0.457*		0.024	0.062		-0.781***	-1.372***		-0.049*	-0.306***
	(-0.243 - 0.105)	(-0.012 - 0.927)		(-0.079 - 0.127)	(-0.167 - 0.291)		(-1.293 - -0.268)	(-2.163 - -0.580)		(-0.105 - 0.008)	(-0.426 - -0.187)
Area median income	-0.000**	-0.000	-0.032*	0.000	0.000	-0.042***	-0.000	-0.000	-0.026**	0.000***	0.000**	-0.031**
	(-0.000 - -0.000)	(-0.000 - 0.000)	(-0.064 - 0.001)	(-0.000 - 0.000)	(-0.000 - 0.000)	(-0.072 - -0.012)	(-0.000 - 0.000)	(-0.000 - 0.000)	(-0.051 - -0.001)	(0.000 - 0.000)	(0.000 - 0.000)	(-0.056 - -0.006)
Heart failure	-0.435***	-0.418***		0.011	0.042		-0.184	-0.856**		0.095***	-0.039
	(-0.608 - -0.263)	(-0.714 - -0.123)		(-0.091 - 0.112)	(-0.132 - 0.217)		(-0.626 - 0.258)	(-1.712 - -0.000)		(0.031 - 0.158)	(-0.152 - 0.074)
Cardiac arrhythmias	-0.174**	-0.179		-0.019	0.087		0.523***	0.747		0.124***	0.121**
	(-0.324 - -0.024)	(-0.419 - 0.062)		(-0.109 - 0.071)	(-0.060 - 0.234)		(0.154 - 0.892)	(-0.163 - 1.657)		(0.068 - 0.180)	(0.016 - 0.226)
Neurological disorders	-0.298***	-0.231		-0.164***	-0.057		-0.146	-0.246		0.030	0.072
	(-0.491 - -0.105)	(-0.562 - 0.100)		(-0.280 - -0.048)	(-0.245 - 0.131)		(-0.571 - 0.278)	(-1.227 - 0.735)		(-0.035 - 0.094)	(-0.060 - 0.203)
COPD	-0.211***	-0.122		0.015	0.008		0.259**	-0.670***		0.095***	-0.010
	(-0.327 - -0.094)	(-0.298 - 0.053)		(-0.052 - 0.082)	(-0.097 - 0.113)		(0.018 - 0.499)	(-1.179 - -0.160)		(0.059 - 0.131)	(-0.073 - 0.053)
Diabetes w/o chronic complications	-0.004	0.009		0.056	0.056		-0.055	-0.114		0.030	0.020
	(-0.142 - 0.134)	(-0.186 - 0.205)		(-0.020 - 0.131)	(-0.061 - 0.173)		(-0.277 - 0.168)	(-0.596 - 0.367)		(-0.007 - 0.067)	(-0.045 - 0.084)
Diabetes w/ chronic complications	-0.075	0.152		0.046	0.052		0.110	-0.137		0.062**	0.107**
	(-0.303 - 0.153)	(-0.161 - 0.464)		(-0.066 - 0.157)	(-0.135 - 0.238)		(-0.216 - 0.435)	(-0.754 - 0.480)		(0.007 - 0.116)	(0.009 - 0.204)
Hypothyroidism	0.011	-0.177		-0.070	-0.069		-0.012	-0.862***		-0.005	-0.060
	(-0.205 - 0.226)	(-0.524 - 0.170)		(-0.189 - 0.048)	(-0.239 - 0.101)		(-0.355 - 0.330)	(-1.325 - -0.399)		(-0.061 - 0.052)	(-0.153 - 0.032)
Renal failure	-0.331***	-0.286**		0.054	0.057		-0.180	-0.193		0.034	0.027
	(-0.520 - -0.142)	(-0.555 - -0.018)		(-0.046 - 0.154)	(-0.100 - 0.214)		(-0.560 - 0.199)	(-1.042 - 0.655)		(-0.025 - 0.093)	(-0.075 - 0.128)
Liver disease	-0.673***	-0.654***		-0.223***	0.032		-0.917***	-2.231***		-0.003	-0.259***
	(-0.893 - -0.453)	(-0.936 - -0.372)		(-0.367 - -0.080)	(-0.159 - 0.223)		(-1.488 - -0.346)	(-3.376 - -1.087)		(-0.092 - 0.086)	(-0.398 - -0.119)
Coagulopathy	0.074	-0.165		-0.030	0.001		1.082***	0.698		0.171***	0.189***
	(-0.117 - 0.265)	(-0.502 - 0.173)		(-0.162 - 0.101)	(-0.222 - 0.224)		(0.428 - 1.736)	(-0.254 - 1.649)		(0.102 - 0.241)	(0.057 - 0.321)
Obesity	0.301***	0.279		0.060	-0.071		0.917***	0.555**		0.165***	0.132***
	(0.121 - 0.481)	(-0.057 - 0.615)		(-0.034 - 0.154)	(-0.250 - 0.108)		(0.496 - 1.337)	(0.011 - 1.099)		(0.117 - 0.214)	(0.037 - 0.227)
Fluid and electrolyte disorders	-0.092	-0.074		-0.109***	-0.034		0.574***	0.368		0.128***	0.146***
	(-0.226 - 0.042)	(-0.271 - 0.124)		(-0.186 - -0.033)	(-0.161 - 0.093)		(0.259 - 0.890)	(-0.243 - 0.978)		(0.083 - 0.172)	(0.065 - 0.228)
Deficiency anemias	0.114	0.118		0.118***	0.170***		1.027***	1.100***		0.232***	0.255***
	(-0.028 - 0.255)	(-0.087 - 0.324)		(0.037 - 0.199)	(0.056 - 0.285)		(0.748 - 1.306)	(0.590 - 1.610)		(0.189 - 0.275)	(0.186 - 0.323)
Hypertension	-0.049	-0.358***		-0.033	-0.019		-0.208*	-0.747***		-0.029	-0.088***
	(-0.177 - 0.079)	(-0.525 - -0.190)		(-0.102 - 0.036)	(-0.123 - 0.084)		(-0.431 - 0.015)	(-1.184 - -0.310)		(-0.064 - 0.006)	(-0.145 - -0.030)
Valvular disease							0.623**	-0.005		0.105**	0.110
							(0.054 - 1.192)	(-0.914 - 0.904)		(0.018 - 0.192)	(-0.045 - 0.266)
Peripheral vascular disease							-0.173	-1.071***		-0.050	-0.048
							(-0.685 - 0.338)	(-1.675 - -0.467)		(-0.131 - 0.030)	(-0.170 - 0.074)
Lymphoma							0.372	-2.390***		0.102	-0.277***
							(-0.461 - 1.205)	(-3.858 - -0.923)		(-0.030 - 0.234)	(-0.463 - -0.091)
Metastatic cancer							-0.879**	-1.509*		-0.045	-0.043
							(-1.594 - -0.165)	(-3.074 - 0.057)		(-0.157 - 0.066)	(-0.229 - 0.144)
Solid tumor w/o metastasis							-0.390*	-0.306		0.008	0.060
							(-0.841 - 0.061)	(-1.073 - 0.460)		(-0.073 - 0.090)	(-0.048 - 0.168)
Rheumatoid arthritis							0.369	-0.503*		0.007	0.017
							(-0.196 - 0.934)	(-1.022 - 0.016)		(-0.085 - 0.099)	(-0.115 - 0.149)
Weight loss							2.222***	2.008***		0.330***	0.198**
							(1.577 - 2.867)	(0.504 - 3.513)		(0.254 - 0.406)	(0.028 - 0.367)
Chronic blood loss anemia							3.023***	5.673**		0.507***	0.650**
							(0.813 - 5.233)	(0.584 - 10.762)		(0.226 - 0.787)	(0.070 - 1.229)
Female			-0.033			-0.059			-0.068*			-0.067
			(-0.130 - 0.063)			(-0.148 - 0.030)			(-0.149 - 0.013)			(-0.149 - 0.015)
Substance use disorder			0.035			0.017			-0.060**			-0.058**
			(-0.037 - 0.107)			(-0.049 - 0.084)			(-0.118 - -0.003)			(-0.116 - -0.000)
PTSD			0.353***			0.344***			0.369***			0.364***
			(0.260 - 0.446)			(0.256 - 0.432)			(0.292 - 0.446)			(0.287 - 0.442)
Post-Choice Act			-0.034			-0.030			-0.063***			-0.067***
			(-0.082 - 0.015)			(-0.075 - 0.015)			(-0.103 - -0.023)			(-0.107 - -0.027)
Distance to VA hospital			-0.460***			-0.443***			-0.424***			-0.426***
			(-0.486 - -0.435)			(-0.467 - -0.419)			(-0.445 - -0.403)			(-0.447 - -0.405)
Urban			-0.235***			-0.194***			-0.139***			-0.170***
			(-0.300 - -0.169)			(-0.255 - -0.133)			(-0.195 - -0.084)			(-0.226 - -0.115)
East region			-0.121**			-0.150***			-0.210***			-0.241***
			(-0.219 - -0.024)			(-0.241 - -0.058)			(-0.266 - -0.153)			(-0.298 - -0.183)
South region			0.034			0.025			-0.033			-0.064**
			(-0.056 - 0.125)			(-0.066 - 0.116)			(-0.090 - 0.023)			(-0.121 - -0.007)
Midwest region			0.164***			0.160***			0.111***			0.102***
			(0.065 - 0.263)			(0.062 - 0.259)			(0.043 - 0.179)			(0.032 - 0.172)
Observations	13,162	13,162	13,162	15,355	15,355	15,355	19,476	19,476	19,476	18,775	18,775	18,775
Robust ci in parentheses
*** p<0.01, ** p<0.05, * p<0.1

[truncated: 13 more sheets: eTable 10, eTable 11, eTable 12, eTable 13, eTable 14, eTable 15, eTable 16, eTable 17, eTable 18, eTable 19, eTable 20, eTable 21, eTable 22]
